# Supplementary material for: Respiration supports intraphagosomal filamentation and escape of Candida albicans from macrophages
Source: mBio. 2023 Dec 1;14(6):e02745-23. doi: 10.1128/mbio.02745-23 (PMC10746240; doi:10.1128/mbio.02745-23)
Supplement: Supplemental table — Table S1. [file mbio.02745-23-s0010.xlsx]

## Sheet: A
A) All GRACE strains and their associated parameters.
name	common	orf	plate	row	column	feature_name	description	log_freq_ratio	ave_n_objects	macro_manual_non_fil	macro_ave_n_objects	macro_tot_n_objects	macro_ave_non_fil_freq	macro_manual_gde	tc_manual_non_fil	tc_ave_n_objects	tc_tot_n_objects	tc_ave_non_fil_freq	tc_manual_gde	sc_homologue	sc_ko_pheno	Merck Strain ID	GELC ID	Primary CGD ID
"APR1"	"APR1"	orf19.1891	16	F	8	C2_07400C_A	Vacuolar aspartic proteinase; transcript equivalent in yeast-form and mycelial cells but is elevated at lower growth temperatures; upregulated iby human neutrophils; protein enriched in stationary phase; Spider biofilm induced	0.872673	135.941	FALSE	105	210	0.590476	FALSE	FALSE	176	352	0.0198864	FALSE	PEP4	Viable	2058	NA	CAL0000197684
AAH1	AAH1	orf19.2251	17	E	3	C2_06970W_A	Adenine deaminase; purine salvage and nitrogen catabolism; colony morphology-related regulation by Ssn6; Hog1, CO2-induced; chlamydospore formation repressed in C. albicans and C. dubliniensis; rat catheter and F-12/CO2 biofilm induced	0.684258	126.226	FALSE	94	188	0.5	FALSE	FALSE	169.5	339	0.00884956	FALSE	AAH1	Viable	2034	NA	CAL0000194200
AAP1	AAP1	orf19.2810	12	E	9	C3_03990C_A	Putative amino acid permease; fungal-specific; possibly essential, disruptants not obtained by UAU1 method; Spider biofilm induced	0.771812	93.3354	FALSE	66.5	133	0.541353	FALSE	FALSE	131	262	0.00763359	FALSE	NA	Viable	1889	NA	CAL0000188193
AAT21	AAT21	orf19.6287	17	F	8	CR_07620W_A	Putative aspartate aminotransferase; stationary phase enriched protein; Gcn4-regulated; Spider biofilm induced	0.412301	113.241	FALSE	83	166	0.361446	FALSE	FALSE	154.5	309	0.0355987	FALSE	AAT2	Viable	1984	NA	CAL0000174616
ABD1	ABD1	orf19.6716	1	B	10	C3_07710W_A	SAM-dependent RNA methyltransferase; methylates mRNA 5' cap; binds phosphorylated RNA Pol II C-term domain peptide; does not bind mRNA TPase and mRNA GTase (Cet1,Cgt1); functional homolog of S. cerevisiae Abd1; rat catheter biofilm induced	1.38256	86.0886	FALSE	60.5	121	0.760331	FALSE	FALSE	122.5	245	0.044898	FALSE	ABD1	Viable	278	NA	CAL0000182989
ABZ1	ABZ1	orf19.1291	14	E	6	C4_05290W_A	Ortholog(s) have 4-amino-4-deoxychorismate synthase activity, role in para-aminobenzoic acid biosynthetic process and cytosol, nucleus localization	0.572202	113.528	FALSE	86.5	173	0.450867	FALSE	FALSE	149	298	0.0268456	FALSE	ABZ1	Viable	2683	NA	CAL0000183785
ACC1	ACC1	orf19.7466	29	G	3	CR_00640W_A	Putative acetyl-coenzyme-A carboxylases; regulated by Efg1; amphotericin B repressed; caspofungin repressed; 5'-UTR intron; gene used for strain identification by multilocus sequence typing; Hap43-induced; flow model biofilm repressed	#NAME?	12.4499	TRUE	15.5	31	0.677419	FALSE	FALSE	10	20	1	FALSE	NA	NA	557	NA	NA
ACF2	ACF2	orf19.3417	20	B	5	C6_01690W_A	Putative endo-1,3-beta-glucanase; fungal-specific (no human or murine homolog)	0.771923	107.578	FALSE	81.5	163	0.546012	FALSE	FALSE	142	284	0.0176056	FALSE	ACF2	Viable	1713	NA	CAL0000196081
ACO1	ACO1	orf19.6385	17	E	1	CR_08210C_A	Aconitase; induced in high iron; 2 upstream CCAAT motifs; amino acid starvation (3-AT), amphotericin B, phagocytosis, farnesol induced; Hap43, fluconazole-repressed; Gcn4-regulated; antigenic in infection; flow and Spider biofilm repressed	0.837389	75.1765	TRUE	63.5	127	0.669291	FALSE	FALSE	89	178	0.235955	FALSE	ACO1	Viable	2028	NA	CAL0000182282
ACS2	ACS2	orf19.1064	14	B	10	C1_04290C_A	Acetyl-CoA synthetase; antigenic during human and murine infection; induced by Efg1; macrophage-induced protein; soluble protein in hyphae; gene contains intron; flow model and Spider biofilm repressed	-0.942608	14.4914	FALSE	30	60	0.45	FALSE	FALSE	7	14	0.785714	FALSE	ACS2	Lethal	510	NA	CAL0000197968
ACT1	ACT1	orf19.5007	35	A	9	C1_13700W_A	Actin; gene has intron; transcript regulated by growth phase, starvation; at polarized growth site in budding and hyphal cells; required for wild-type Cdc42 localization; unprocessed N terminus; Hap43-induced; Spider biofilm repressed	#NAME?	8.83176	TRUE	12	24	0.75	FALSE	TRUE	6.5	13	1	FALSE	NA	NA	NA	NA	NA
ADE1	ADE1	orf19.7484	3	F	7	CR_00510C_A	Phosphoribosylaminoimadazole succinocarboxamide synthetase, enzyme of adenine biosynthesis; not induced in GCN response, unlike the S. cerevisiae ortholog; fungal-specific (no human or murine homolog); levels decrease in stationary phase	-0.877333	77.4371	TRUE	67	134	0.731343	FALSE	TRUE	89.5	179	0.888268	FALSE	ADE1	Viable	910	NA	CAL0000196632
ADE12	ADE12	orf19.4827	17	C	4	C1_09640W_A	Adenylosuccinate synthase; upregulated in biofilm; decreased expression in hyphae vs yeast-form cells; not induced during GCN response, in contrast to S. cerevisiae ADE12, which is induced by Gcn4p; stationary phase-enriched protein	-1.31589	15.411	FALSE	19	38	0.552632	FALSE	TRUE	12.5	25	0.88	FALSE	ADE12	Lethal	2101	NA	CAL0000175348
ADE13	ADE13	orf19.3870	17	E	2	CR_06150C_A	Adenylosuccinate lyase; enzyme of adenine biosynthesis; soluble protein in hyphae; not induced during GCN response, in contrast to the S. cerevisiae ortholog; repressed by nitric oxide	-2.56984	49.2468	TRUE	44.5	89	0.640449	FALSE	TRUE	54.5	109	0.972477	FALSE	ADE13	Viable	2029	NA	CAL0000175023
ADE2	ADE2	orf19.5906	20	E	4	C3_04520C_A	Phosphoribosylaminoimadazole carboxylase; role in adenine biosynthesis; required for normal growth and virulence in immunosuppressed mouse infection; not induced in GCN response, in contrast to S. cerevisiae ADE2; stationary phase-enriched	0.594366	39.246	TRUE	30.5	61	0.704918	FALSE	TRUE	50.5	101	0.465347	FALSE	ADE2	Viable	2315	NA	CAL0000185210
ADE4	ADE4	orf19.1233	33	H	5	C1_07710C_A	Putative phosphoribosylpyrophosphate amidotransferase; flucytosine induced	0.7633	105.882	FALSE	74	148	0.655405	FALSE	FALSE	151.5	303	0.260726	FALSE	NA	NA	2988	NA	NA
ADE5,7	ADE5,7	orf19.5061	7	A	8	C1_07890C_A	Phosphoribosylamine-glycine ligase and phosphoribosylformylglycinamidine cyclo-ligase; interacts with Vps34p; required for hyphal growth and virulence; flucytosine induced; not induced in GCN response, in contrast to S. cerevisiae ortholog	1.11858	164.467	FALSE	128.5	257	0.712062	FALSE	FALSE	210.5	421	0.118765	FALSE	ADE5,7	Viable	1620	NA	CAL0000199243
ADE8	ADE8	orf19.5789	20	D	12	C2_03090C_A	Putative phosphoribosylglycinamide formyl-transferase, enzyme of amino acid biosynthesis pathway; upregulated in biofilm; S. cerevisiae ortholog is Gcn4p regulated; protein enriched in stationary phase yeast-form cultures	0.746581	146.591	FALSE	123.5	247	0.558704	FALSE	FALSE	174	348	0.0689655	FALSE	ADE8	Viable	1923	NA	CAL0000195096
ADH1	ADH1	orf19.5113	26	C	9	C1_08330C_A	Alcohol dehydrogenase; soluble in hyphae; expression regulated by white-opaque switching; regulated by Ssn6; indued by Mnl1 in weak acid stress; protein enriched in stationary phase yeast cultures; Spider biofilm induced	0.779657	114.806	FALSE	87	174	0.545977	FALSE	FALSE	151.5	303	0.00990099	FALSE	NA	NA	3110	GELC0041	NA
ADH5	ADH5	orf19.2608	25	E	1	CR_02070C_A	Putative alcohol dehydrogenase; regulated by white-opaque switch; fluconazole-induced; antigenic in murine infection; regulated by Nrg1, Tup1; Hap43, macrophage repressed, flow model biofilm induced; Spider biofilm induced	0.691687	130.531	FALSE	105.5	211	0.50237	FALSE	FALSE	161.5	323	0.00619195	FALSE	NA	Viable	2409	NA	CAL0000177934
ADK1	ADK1	orf19.3391	21	G	1	C6_01910W_A	Putative adenylate kinase; repressed in hyphae; macrophage-induced protein; adenylate kinase release used as marker for cell lysis; possibly essential (UAU1 method); flow model biofilm induced; rat catheter and Spider biofilm repressed	1.11759	144.947	FALSE	128.5	257	0.680934	FALSE	FALSE	163.5	327	0.0244648	FALSE	ADK1	Viable	1178	NA	CAL0000198757
ADP1	ADP1	orf19.459	6	H	3	CR_05950C_A	Putative PDR-subfamily ABC transporter; similar to WHITE subfamily proteins; gene used for strain identification by multilocus sequence typing	0.74444	135.499	FALSE	120	120	0.525	FALSE	FALSE	153	306	0	FALSE	ADP1	Viable	1085	NA	CAL0000184107
ADR1	ADR1	orf19.2752	29	H	6	C4_02500C_A	C2H2 transcription factor; ortholog of S. cerevisiae Adr1 but mutant phenotype suggests a different set of target genes; transposon mutation affects filamentous growth; Spider biofilm induced	0.854817	133.285	FALSE	110	220	0.577273	FALSE	FALSE	161.5	323	0.00619195	FALSE	NA	NA	4032	NA	NA
AEP1	AEP1	orf19.102	27	H	3	C6_01000C_A	Ortholog(s) have translation regulator activity, role in regulation of translation and mitochondrion localization	0.628814	74.8749	FALSE	57.5	115	0.565217	FALSE	FALSE	97.5	195	0.184615	FALSE	NA	NA	5470	NA	NA
AEP3	AEP3	orf19.7254	33	D	6	C1_14380C_A	Ortholog(s) have role in mRNA metabolic process, mitochondrial translational initiation and extrinsic component of membrane, mitochondrial inner membrane localization	0.95415	120.579	FALSE	93.5	187	0.647059	FALSE	FALSE	155.5	311	0.0836013	FALSE	NA	NA	5667	NA	NA
AFG1	AFG1	orf19.4743	19	F	4	C1_08850C_A	Putative mitochondrial ATPase of the AAA family; similar but not orthologous to S. cerevisiae Afg1; mutant is viable; regulated by Sef1, Sfu1, and Hap43	1.16727	89.7636	FALSE	55	110	0.690909	FALSE	FALSE	146.5	293	0.00682594	FALSE	NA	Lethal	3402	NA	CAL0000193419
AFP99	AFP99	orf19.5862	17	G	3	C3_04200W_A	Protein related to arginases; downregulated upon adherence to polystyrene; regulated by Gcn2p and Gcn4p	0.606136	128.901	FALSE	104.5	209	0.454545	FALSE	FALSE	159	318	0	FALSE	NA	Viable	2445	NA	CAL0000194495
AFT2	AFT2	orf19.2272	26	E	5	C2_07170C_A	Putative Aft domain transcription factor; role in regulation of iron metabolism, oxidative stress, adhesion, hyphal growth, colony morphology, virulence; complements S. cerevisiae aft1 mutation; Spider biofilm induced	0.723313	82.4621	FALSE	68	136	0.529412	FALSE	FALSE	100	200	0.03	FALSE	NA	NA	5636	GELC0067	NA
AGE1	AGE1	orf19.3050	6	B	5	C1_03480C_A	Putative GTPase activator; induced in low iron; rat catheter biofilm repressed	0.574728	135.604	FALSE	123	123	0.439024	FALSE	FALSE	149.5	299	0.00334448	FALSE	AGE1	Viable	1263	NA	CAL0000187329
AGM1	AGM1	orf19.5013	1	C	6	C1_13760W_A	Phosphoacetylglucosamine mutase (N-acetylglucosamine-phosphate mutase); enzyme of UDP-N-acetylglucosamine (UDP-GlcNAc) biosynthesis	1.09205	121.546	FALSE	100.5	201	0.681592	FALSE	FALSE	147	294	0.0510204	FALSE	PCM1	Lethal	337	NA	CAL0000181233
AGP2	AGP2	orf19.4679	18	D	4	C4_01100C_A	Amino acid permease; hyphal repressed; white-opaque switch regulated; induced in core caspofungin response, during cell wall regeneration, by flucytosine; regulated by Sef1, Sfu1, and Hap43; rat catheter and Spider biofilm induced	0.955511	114.629	FALSE	84.5	169	0.615385	FALSE	FALSE	155.5	311	0	FALSE	AGP2	Viable	1009	NA	CAL0000191370
AGP3	AGP3	orf19.3795	13	D	3	C4_04840C_A	Putative serine transporter; possible role in assimilation of sulfur; F-12/CO2 early biofilm induced	0.322353	87.7781	FALSE	57.5	115	0.278261	FALSE	FALSE	134	268	0.00373134	FALSE	AGP3	Viable	1746	NA	CAL0000176516
AHA1	AHA1	orf19.7602	31	F	8	CR_10270C_A	Putative Hsp90p co-chaperone; Hap43-repressed; heavy metal (cadmium) stress-induced; oxidative stress-induced via Cap1; rat catheter biofilm induced; flow model biofilm repressed	1.21397	96.7652	FALSE	61	122	0.704918	FALSE	FALSE	153.5	307	0.00651466	FALSE	NA	NA	2292	NA	NA
AHP1	AHP1	orf19.2762	21	F	5	C4_02410C_A	Alkyl hydroperoxide reductase; immunogenic; fluconazole-induced; amphotericin B, caspofungin, alkaline repressed; core stress response induced; Ssk1/Nrg1/Tup1/Ssn6/Hog1 regulated; flow model biofilm induced; rat catheter biofilm repressed	1.08443	86.3423	FALSE	70	140	0.685714	FALSE	FALSE	106.5	213	0.0704225	FALSE	AHP1	Unknown	2528	NA	CAL0000178211
AIM14	AIM14	orf19.867	31	H	9	C2_03530W_A	Ortholog(s) have superoxide-generating NADPH oxidase activity, role in apoptotic process, regulation of actin cytoskeleton organization and perinuclear endoplasmic reticulum, ribosome localization	0.837749	124.073	FALSE	89.5	179	0.569832	FALSE	FALSE	172	344	0.00581395	FALSE	NA	NA	3961	NA	NA
AIP2	AIP2	orf19.300	23	F	10	C3_03040W_A	Putative actin interacting protein; regulated by Gcn4; induced in response to amino acid starvation (3-AT); repressed by elevated CO2; flow model biofilm repressed	0.872482	94.9158	FALSE	63	126	0.595238	FALSE	FALSE	143	286	0.0314685	FALSE	DLD2	Viable	2412	NA	CAL0000192859
AKL1	AKL1	orf19.5357	28	E	3	C2_10750C_A	Putative serine/threonine protein kinase; induced during the mating process	0.786763	107.605	FALSE	78.5	157	0.547771	FALSE	FALSE	147.5	295	0.00677966	FALSE	NA	NA	3306	NA	NA
AKR1	AKR1	orf19.4950	21	H	5	C1_13220C_A	Ankyrin-repeat protein; induced by fluphenazine	1.10746	107.999	FALSE	77.5	155	0.683871	FALSE	FALSE	150.5	301	0.0431894	FALSE	AKR1	Viable	1574	NA	CAL0000187472
ALA1	ALA1	orf19.5746	2	H	11	C6_03720W_A	Alanyl-tRNA synthetase; translational regulation generates cytoplasmic and mitochondrial forms; Gcn4p-regulated; repressed by amino acid starvation (3-AT); translation-related genes downregulated upon phagocytosis by murine macrophages	-1.21169	58.9491	FALSE	50	100	0.71	FALSE	TRUE	69.5	139	0.913669	FALSE	ALA1	Lethal	587	NA	CAL0000182169
ALD6	ALD6	orf19.742	18	B	7	C4_05130C_A	Putative aldehyde dehydrogenase; stationary phase enriched protein; expression regulated upon white-opaque switch; rat catheter biofilm induced; rat catheter and Spider biofilm induced	0.878003	98.1287	FALSE	55.5	111	0.585586	FALSE	FALSE	173.5	347	0.00288184	FALSE	NA	Viable	1852	NA	CAL0000180476
ALG1	ALG1	orf19.4410	21	B	7	C4_06000W_A	Protein similar to S. cerevisiae Alg1p, a mannosyltransferase involved in N-linked protein glycosylation; likely to be essential for growth, based on an insertional mutagenesis strategy	-0.398142	115.642	FALSE	86	172	0.348837	FALSE	TRUE	155.5	311	0.562701	FALSE	ALG1	Viable	49	NA	CAL0000174251
ALG11	ALG11	orf19.3468	23	B	8	C6_02270C_A	Alpha-1,2-mannosyltransferase; catalyzes sequential addition of 2 terminal alpha 1,2-mannose residues to the Man5GlcNAc2-PP-dolichol intermediate during asparagine-linked glycosylation in the ER; Spider biofilm induced	1.19687	92.1249	FALSE	69	138	0.710145	FALSE	FALSE	123	246	0.0406504	FALSE	ALG11	Viable	1165	NA	CAL0000201912
alg13	alg13	orf19.6025	1	F	6	C1_00810W_A	Ortholog(s) have N-acetylglucosaminyldiphosphodolichol N-acetylglucosaminyltransferase activity and role in dolichol-linked oligosaccharide biosynthetic process	0.949077	127.949	FALSE	102	204	0.622549	FALSE	FALSE	160.5	321	0.0249221	FALSE	ALG13	Viable	330	NA	CAL0000194250
ALG2	ALG2	orf19.1221	1	A	9	C6_04030W_A	Putative mannosyltransferase involved in cell wall mannan biosynthesis; transcription is elevated in chk1, nik1, and sln1 homozygous null mutants	1.04005	120.897	FALSE	101.5	203	0.650246	FALSE	FALSE	144	288	0.0104167	FALSE	ALG2	Lethal	651	NA	CAL0000176395
ALG7	ALG7	orf19.2187	10	C	7	C2_07940C_A	Protein involved in cell wall mannan biosynthesis; mutation confers hypersensitivity to tunicamycin; transcript elevated in chk1, nik1, and sln1 homozygous null mutants; possibly essential gene, disruptants not obtained by UAU1 method	#NAME?	14.4914	FALSE	28	56	0.678571	FALSE	FALSE	7.5	15	1	FALSE	ALG7	Lethal	58	NA	CAL0000195644
ALG8	ALG8	orf19.1659	20	H	6	C3_01880W_A	Putative glucosyltransferase involved in cell wall mannan biosynthesis; transcription is elevated in nik1 and sln1 homozygous null mutants, but not in the chk1 null mutant; possibly an essential gene, disruptants not obtained by UAU1 method	0.800901	128.066	FALSE	106.5	213	0.553991	FALSE	FALSE	154	308	0.00649351	FALSE	ALG8	Viable	2016	NA	CAL0000180957
ALK2	ALK2	orf19.7513	22	A	9	CR_00210W_A	N-Alkane inducible cytochrome P450	0.797791	102.171	FALSE	73	146	0.589041	FALSE	FALSE	143	286	0.0874126	FALSE	NA	NA	1487	NA	CAL0000182983
ALK8	ALK8	orf19.10	21	E	3	CR_07130C_A	Alkane-inducible cytochrome P450; catalyzes hydroxylation of lauric acid to hydroxylauric acid; overproduction causes fluconazole resistance in WT and causes multidrug resistance in a cdr1 cdr2 double mutant; rat catheter biofilm repressed	0.847387	88.4308	FALSE	68	136	0.588235	FALSE	FALSE	115	230	0.0391304	FALSE	NA	NA	1365	NA	CAL0000175837
ALO1	ALO1	orf19.7551	14	F	1	CR_09790W_A	D-Arabinono-1,4-lactone oxidase involved in biosynthesis of dehydro-D-arabinono-1,4-lactone, which has a protective role against oxidative damage; plasma membrane-localized;required for full virulence in a mouse model of systemic infection	0.913113	98.0268	FALSE	66.5	133	0.601504	FALSE	FALSE	144.5	289	0.00692042	FALSE	ALO1	Viable	2287	NA	CAL0000174500
ALP1	ALP1	orf19.2337	6	F	5	C1_10800C_A	Cystine transporter; present in pathogenic yeasts (no human or murine homolog); Spider biofilm induced	1.00081	124.515	FALSE	102	102	0.637255	FALSE	FALSE	152	304	0.0131579	FALSE	NA	Viable	1993	NA	CAL0000201651
ALR1	ALR1	orf19.1607	2	A	1	C3_02370C_A	Putative transporter of divalent cations; hyphal-induced expression; rat catheter biofilm induced	0.71958	43.4741	FALSE	30	60	0.733333	FALSE	FALSE	63	126	0.452381	FALSE	ALR1	Viable	881	NA	CAL0000193982
AMA1	AMA1	orf19.5954	32	B	10	C3_04870W_A	Ortholog(s) have enzyme activator activity, ubiquitin ligase activator activity	0.807378	109.798	FALSE	85.5	171	0.555556	FALSE	FALSE	141	282	0.0035461	FALSE	NA	NA	5605	NA	NA
AMO1	AMO1	orf19.5784	21	D	6	C2_03120W_A	Putative peroxisomal copper amine oxidase	1.12667	90.0999	FALSE	66	132	0.69697	FALSE	FALSE	123	246	0.0650407	FALSE	NA	NA	1423	NA	CAL0000190857
AMO2	AMO2	orf19.3152	22	E	7	C2_06700W_A	Protein similar to A. niger predicted peroxisomal copper amino oxidase; mutation confers hypersensitivity to toxic ergosterol analog; F-12/CO2 early biofilm induced	0.809283	102.258	FALSE	75.5	151	0.615894	FALSE	FALSE	138.5	277	0.137184	FALSE	NA	Viable	1368	NA	CAL0000179644
AOX2	AOX2	orf19.4773	22	G	11	C1_09150W_A	Alternative oxidase; cyanide-resistant respiration; induced by antimycin A, oxidants; growth; Hap43, chlamydospore formation repressed; rat catheter, Spider biofilm induced; regulated in Spider biofilms by Bcr1, Tec1, Ndt80, Brg1	0.790714	109.937	FALSE	82.5	165	0.569697	FALSE	FALSE	146.5	293	0.0511945	FALSE	NA	Viable	1408	NA	CAL0000177372
APA2	APA2	orf19.5630	6	B	3	C6_03410C_A	Putative ATP adenylyltransferase II; regulated by Gcn4; repressed by amino acid starvation (3-AT); induced by prostaglandins; Hap43-repressed; Spider biofilm repressed	0.498468	132.221	FALSE	111	111	0.396396	FALSE	FALSE	157.5	315	0.00634921	FALSE	APA2	Lethal;;;;Viable	1567	NA	CAL0000175815
APC1	APC1	orf19.6046	3	A	4	C1_00600W_A	Putative Anaphase-Promoting Complex/Cyclosome subunit; essential for growth; periodic mRNA expression, peak at cell-cycle S/G2 phase	0.897684	49.4343	FALSE	42.5	85	0.705882	FALSE	FALSE	57.5	115	0.278261	FALSE	APC1	Lethal	836	NA	CAL0000196687
APE3	APE3	orf19.3591	18	D	5	C2_08800C_A	Putative vacuolar aminopeptidase Y,; regulated by Gcn2 and Gcn4; rat catheter and Spider biofilm repressed	0.758263	104.117	FALSE	65.5	131	0.534351	FALSE	FALSE	165.5	331	0.0060423	FALSE	APE3	Viable	1058	NA	CAL0000192750
APL6	APL6	orf19.1323	34	F	9	C4_03560W_A	Phosphorylated protein of unknown function; Hap43p-repressed gene	0.637892	92.3797	FALSE	68	136	0.492647	FALSE	FALSE	125.5	251	0.0398406	FALSE	NA	NA	2966	NA	NA
APM1	APM1	orf19.4036	33	B	4	C5_05400W_A	Ortholog of S. cerevisiae/S. pombe Apm1; a clathrin-associated protein complex (AP-1) subunit; phosphorylated protein; Tn mutation affects filamentous growth; Spider biofilm repressed	0.529096	63.7848	FALSE	51.5	103	0.485437	FALSE	FALSE	79	158	0.126582	FALSE	NA	NA	3234	NA	NA
APN1	APN1	orf19.7428	24	F	6	C3_06430W_A	Ortholog of S. cerevisiae Apn1; an AP endonuclease; transcript induced by interaction with macrophages; fungal-specific (no human or murine homolog)	0.999715	79.1581	FALSE	52	104	0.644231	FALSE	FALSE	120.5	241	0.033195	FALSE	APN1	Viable	2636	NA	CAL0000192941
APN2	APN2	orf19.1836	21	A	11	C1_10650W_A	Putative class II abasic (AP) endonuclease; flucytosine induced	0.961846	125.355	FALSE	97	194	0.623711	FALSE	FALSE	162	324	0.0154321	FALSE	APN2	Viable	920	NA	CAL0000190938
APS1	APS1	orf19.1012	33	F	7	CR_05310W_A	Ortholog(s) have clathrin binding activity, role in Golgi to vacuole transport, endosomal transport and AP-1 adaptor complex, endosome localization	0.840344	84.5059	FALSE	72.5	145	0.627586	FALSE	FALSE	98.5	197	0.137056	FALSE	NA	NA	1665	NA	NA
ARA1	ARA1	orf19.2172	7	D	10	C2_08130W_A	D-Arabinose dehydrogenase; dehydro-D-arabinono-1,4-lactone synthesis; active on D-arabinose, L-fucose, L-xylose, L-galactose; inhibited by metal ions, thiol group-specific reagents; induced on polystyrene adherence; Spider biofilm induced	0.90548	136.281	FALSE	115	230	0.595652	FALSE	FALSE	161.5	323	0	FALSE	ARA1	Viable	1014	NA	CAL0000195767
ARC15	ARC15	orf19.6151	1	B	12	CR_07210W_A	Putative ARP2/3 complex subunit; mutation confers hypersensitivity to cytochalasin D	-0.96351	18.5607	TRUE	13	26	0.653846	FALSE	TRUE	26.5	53	0.867925	FALSE	ARC15	Lethal	620	NA	CAL0000189792
ARC18	ARC18	orf19.121	6	A	6	C6_01140C_A	Putative ARP2/3 complex subunit; mutation confers hypersensitivity to cytochalasin D	-0.647071	53.1883	TRUE	46	46	0.782609	FALSE	TRUE	61.5	123	0.886179	FALSE	ARC18	Viable	3519	NA	CAL0000196412
ARC19	ARC19	orf19.3251	9	A	5	CR_01040C_A	Putative ARP2/3 complex subunit; Hap43-induced gene; mutation confers hypersensitivity to cytochalasin D; rat catheter biofilm repressed	-0.902114	25.2091	FALSE	31	62	0.33871	FALSE	TRUE	20.5	41	0.731707	FALSE	ARC19	Lethal;;;;Viable	624	NA	CAL0000200234
ARC35	ARC35	orf19.2437	8	E	4	C1_06080C_A	Putative ARP2/3 complex subunit; shows colony morphology-related gene regulation by Ssn6p; mutation confers hypersensitivity to cytochalasin D	-0.286057	28.0936	TRUE	38.5	77	0.155844	FALSE	TRUE	20.5	41	0.365854	FALSE	ARC35	Lethal	629	NA	CAL0000181673
ARC40	ARC40	orf19.3873	7	H	10	CR_06180W_A	Protein similar to S. cerevisiae Arc40; involved in actin filament organization in S. cerevisiae; transposon mutation affects filamentous growth; rat catheter and Spider biofilm repressed	-0.568777	75.9704	TRUE	59.5	119	0.781513	FALSE	TRUE	97	194	0.876289	FALSE	ARC40	Lethal	277	NA	CAL0000175984
ARD	ARD	orf19.6322	16	D	1	C6_00150W_A	D-arabitol dehydrogenase, NAD-dependent (ArDH); enzyme of D-arabitol and D-arabinose catabolism; D-arabitol is a marker for active infection in humans; rat catheter and Spider biofilm induced	0.954461	127.031	FALSE	99	198	0.616162	FALSE	FALSE	163	326	0.00306748	FALSE	NA	Viable	3022	NA	CAL0000174204
ARE2	ARE2	orf19.2248	21	H	1	C2_06940C_A	Acyl CoA:sterol acyltransferase; uses cholesterol and oleoyl-CoA substrates; protoberberine derivative drug inhibits enzyme activity; ketoconazole-induced; Hap43-repressed; flow model biofilm induced; Spider biofilm induced	0.584199	120.687	FALSE	101.5	203	0.448276	FALSE	FALSE	143.5	287	0.010453	FALSE	ARE2	NA	1568	NA	CAL0000193318
ARF1	ARF1	orf19.6447	30	F	6	CR_08700C_A¬†	NA	0.92348	71.3302	FALSE	53	106	0.613208	FALSE	FALSE	96	192	0.0260417	FALSE	NA	NA	NA	NA	NA
ARF2	ARF2	orf19.5964	4	H	1	C3_04950W_A	Putative ADP-ribosylation factor; mutation confers hypersensitivity to Brefeldin A; Spider biofilm repressed	#NAME?	11.7473	FALSE	12	24	0.833333	TRUE	FALSE	11.5	23	1	TRUE	ARF2	Viable	1181	NA	CAL0000178804
ARG11	ARG11	orf19.5926	16	B	11	C3_04660C_A	Putative ornithine transporter of the mitochondrial inner membrane; induced during the mating process	0.710089	133.598	FALSE	109.5	219	0.511416	FALSE	FALSE	163	326	0.00613497	FALSE	ORT1	Viable	3368	NA	CAL0000181651
ARG2	ARG2	orf19.56	19	D	10	C1_05020C_A	Putative enzyme of arginine biosynthesis; transcription of genes of arginine biosynthesis pathway, except for ARG2, is induced upon phagocytosis by macrophage	0.85697	86.7323	FALSE	51	102	0.578431	FALSE	FALSE	147.5	295	0.00677966	FALSE	ARG2	Viable	2940	NA	CAL0000184037
ARG3	ARG3	orf19.5610	6	D	8	C6_03230W_A	Putative ornithine carbamoyltransferase; Gcn4-regulated; Hap43-induced; repressed in alkalinizing medium; rat catheter and Spider biofilm induced	0.722307	142.65	FALSE	126	126	0.515873	FALSE	FALSE	161.5	323	0.00309598	FALSE	ARG3	Lethal	1941	NA	CAL0000176534
ARG5,6	ARG5,6	orf19.4788	14	B	3	C1_09290C_A	Arginine biosynthetic enzyme; processed in S. cerevisiae into 2 polypeptides with acetylglutamate kinase (Arg6) activity and acetylglutamate-phosphate reductase (Arg5) activity; Gcn4 regulated; alkaline repressed; Spider biofilm induced	0.604855	99.8874	FALSE	65	130	0.453846	FALSE	FALSE	153.5	307	0	FALSE	ARG5,6	Viable	1926	NA	CAL0000175409
ARG8	ARG8	orf19.3770	18	F	4	C4_05070C_A	Putative acetylornithine aminotransferase; Gcn2, Gcn4 regulated; rat catheter biofilm induced; Spider biofilm induced	0.623523	80.9043	FALSE	53	106	0.537736	FALSE	FALSE	123.5	247	0.137652	FALSE	ARG8	Viable	2777	NA	CAL0000177288
ARG81	ARG81	orf19.4766	9	C	12	C1_09090C_A	Zn(II)2Cys6 transcription factor; required for utilization of ornithine as a nitrogen source and for wild-type resistance to caffeine; required for yeast cell adherence to silicone substrate	0.973676	99.95	FALSE	74	148	0.641892	FALSE	FALSE	135	270	0.0518519	FALSE	ARG81	NA	3795	NA	CAL0000185550
ARK1	ARK1	orf19.2605	28	D	8	CR_02040W_A	Putative protein serine/threonine kinase; mutants sensitive to growth on hydrogen peroxide medium	0.732424	84.4023	FALSE	69.5	139	0.57554	FALSE	FALSE	102.5	205	0.117073	FALSE	NA	NA	2873	NA	NA
ARL1	ARL1	orf19.4603	27	D	5	C4_01890C_A	Putative GTPase in the late Golgi involved in regulation of polarized growth and secretion; mutation confers dose-dependent sensitivity to Brefeldin A	0.596631	98.9722	FALSE	68.5	137	0.510949	FALSE	FALSE	143	286	0.111888	FALSE	NA	NA	1019	NA	NA
ARL3	ARL3	orf19.2297	27	D	9	C1_11190W_A	Putative Ras superfamily GTPase; induced by nitric oxide independent of Yhb1p	0.990465	101.956	FALSE	67.5	135	0.637037	FALSE	FALSE	154	308	0.0227273	FALSE	NA	NA	3484	NA	NA
ARO1	ARO1	orf19.4704	25	B	6	C4_00890W_A	Putative pentafunctional arom enzyme; fungal-specific (no human or murine homolog); Gcn2p-, Gcn4p-regulated	-0.791587	10.7703	FALSE	14.5	29	0.586207	TRUE	FALSE	8	16	0.8125	TRUE	ARO1	Viable	1792	NA	CAL0000177892
ARO10	ARO10	orf19.1847	20	A	10	CR_06860C_A	Aromatic decarboxylase; Ehrlich fusel oil pathway of aromatic alcohol biosynthesis; alkaline repressed; protein abundance affected by URA3 expression in CAI-4 strain; Spider biofilm induced	0.762045	126.748	FALSE	102	204	0.539216	FALSE	FALSE	157.5	315	0.0126984	FALSE	ARO10	Lethal	3031	NA	CAL0000184409
ARO2	ARO2	orf19.1986	6	B	8	CR_07710W_A	Putative chorismate synthase; fungal-specific (no human or murine homolog); protein level decreased in stationary phase yeast cultures; GlcNAc-induced protein	0.678548	19.7737	FALSE	17	17	0.823529	FALSE	TRUE	23	46	0.652174	FALSE	ARO2	Viable	1602	NA	CAL0000185781
ARO3	ARO3	orf19.1517	6	B	10	C2_02030W_A	3-deoxy-D-arabinoheptulosonate-7-phosphate synthase; aromatic amino acid synthesis; GCN-regulated; feedback-inhibited by phe if expressed in S. cerevisiae; decreased in stationary phase; flow model biofilm repressed	0.904974	137.514	FALSE	124	124	0.596774	FALSE	FALSE	152.5	305	0.00327869	FALSE	ARO3	Viable	1781	NA	CAL0000176586
ARO4	ARO4	orf19.4060	19	C	7	C1_05110C_A	3-deoxy-D-arabinoheptulosonate-7-phosphate synthase; aromatic amino acid biosynthesis; GCN-regulated; feedback-inhibited by tyrosine if produced in S. cerevisiae Aro3p and Aro4p catalyze same reaction; protein decreases in stationary phase	0.752	62.8967	FALSE	43	86	0.546512	FALSE	FALSE	92	184	0.0380435	FALSE	ARO4	Viable	1738	NA	CAL0000182853
ARO7	ARO7	orf19.1170	20	B	6	C1_11500C_A	Putative chorismate mutase; fungal-specific (no human or murine homolog); alkaline upregulated	0.655516	96	FALSE	72	144	0.541667	FALSE	FALSE	128	256	0.117188	FALSE	ARO7	Viable	1785	NA	CAL0000179531
ARO8	ARO8	orf19.2098	16	D	7	C2_00340C_A	Aromatic transaminase of the Ehrlich fusel oil pathway of aromatic alcohol biosynthesis; Rim101 independent alkaline induction; protein abundance affected by URA3 expression in CAI-4 strain; Gcn4-regulated; stationary phase enriched	0.619079	117.527	FALSE	85	170	0.476471	FALSE	FALSE	162.5	325	0.0276923	FALSE	ARO8	Viable	2108	NA	CAL0000187633
ARO80	ARO80	orf19.3012	5	H	3	C1_03200C_A	Zn(II)2Cys6 transcription factor; transcriptional activator of aromatic amino acid catabolism; regulator of aromatic alcohol biosynthesis via the Ehrlich pathway; mutant is viable	0.924657	122.658	FALSE	102	204	0.612745	FALSE	FALSE	147.5	295	0.0237288	FALSE	ARO80	NA	3874	NA	CAL0000193732
ARO9	ARO9	orf19.1237	33	H	6	C4_05560C_A	Aromatic transaminase; Ehrlich fusel oil pathway of aromatic alcohol biosynthesis; Rim101-dependent pH-regulation (alkaline induced); Hap43-induced gene	0.64623	96.7471	FALSE	78	156	0.5	FALSE	FALSE	120	240	0.0458333	FALSE	NA	NA	2985	NA	NA
ARP1	ARP1	orf19.2641	3	B	10	C5_03380W_A	Putative centractin; induced upon adherence to polystyrene	1.15076	63.5807	FALSE	49	98	0.714286	FALSE	FALSE	82.5	165	0.0969697	FALSE	ARP1	Lethal	394	NA	CAL0000177256
ARP2	ARP2	orf19.7292	29	C	5	CR_08950W_A	Component of the Arp2/3 complex; required for virulence, hyphal growth, cell wall/cytoskeleton organization, not for endocytosis; mutation confers hypersensitivity to cytochalasin D; regulated by Gcn2 and Gcn4; Spider biofilm repressed	-2.13083	28	TRUE	32	64	0.65625	FALSE	TRUE	24.5	49	0.959184	FALSE	NA	NA	402	NA	NA
ARP3	ARP3	orf19.2289	10	E	10	C2_07320W_A	Protein with Myo5p-dependent localization to cortical actin patches at hyphal tip; mutation confers hypersensitivity to cytochalasin D; Spider biofilm repressed	-1.62049	11.225	TRUE	18	36	0.638889	FALSE	TRUE	7	14	0.928571	FALSE	ARP3	Lethal	480	NA	CAL0000184019
ARP4	ARP4	orf19.5623	7	G	5	C6_03350C_A	Subunit of the NuA4 histone acetyltransferase complex	0.920316	139.645	FALSE	121.5	243	0.609053	FALSE	FALSE	160.5	321	0.0186916	FALSE	ARP4	Lethal	467	NA	CAL0000192300
ARP6	ARP6	orf19.4904	30	H	3	C1_10330C_A	Ortholog(s) have nucleosome binding activity, role in chromatin silencing at telomere, histone exchange and Swr1 complex, cytoplasm, nuclear chromosome, telomeric region, nuclear periphery localization	0.941377	68.1616	FALSE	46	92	0.619565	FALSE	FALSE	101	202	0.0247525	FALSE	NA	NA	3524	NA	NA
ARP9	ARP9	orf19.2507	15	G	5	C3_01030W_A	Protein similar to S. cerevisiae Arp3p, a component of the Arp2/3 complex involved in actin-dependent processes; likely to be essential for growth, based on an insertional mutagenesis strategy	0.503781	86.2917	FALSE	57.5	115	0.521739	FALSE	FALSE	129.5	259	0.208494	FALSE	ARP9	Lethal	186	NA	CAL0000196900
ARR3	ARR3	orf19.3122	24	A	5	C4_06890W_A	Ortholog of S. cerevisiae Arr3; arsenite transporter of the plasma membrane required for resistance to arsenic compounds; benomyl-induced; Gcn4-regulated; Hap43-repressed; mutant is viable; Spider biofilm induced	0.738249	90.5193	FALSE	57.5	115	0.530435	FALSE	FALSE	142.5	285	0.0175439	FALSE	ARR3	Viable	2560	NA	CAL0000188348
ARV1	ARV1	orf19.5931	34	F	4	C3_04710W_A	NA	1.12821	78.0288	FALSE	61.5	123	0.682927	FALSE	FALSE	99	198	0.020202	FALSE	NA	NA	NA	NA	NA
ASA1	ASA1	orf19.5596	26	G	10	C6_03110C_A	Ortholog(s) have ASTRA complex localization	0.642538	114.002	FALSE	93.5	187	0.475936	FALSE	FALSE	139	278	0.00359712	FALSE	NA	NA	4490	GELC0113	NA
ASE1	ASE1	orf19.7377	13	E	5	C3_05960W_A	Putative microtubule-associated protein; member of conserved Mcm1p regulon; periodic mRNA expression, peak at cell-cycle G2/M phase	0.762437	60.3863	FALSE	39	78	0.538462	FALSE	FALSE	93.5	187	0.0106952	FALSE	ASE1	Viable	2631	NA	CAL0000187724
ASF1	ASF1	orf19.3715	6	D	12	CR_07860C_A	Protein similar to S. cerevisiae Asf1p, a chromatin assembly complex component; likely to be essential for growth, based on an insertional mutagenesis strategy	0.982298	120.098	FALSE	91	91	0.637363	FALSE	FALSE	158.5	317	0.0315457	FALSE	ASF1	Viable	1964	NA	CAL0000179732
ASG1	ASG1	orf19.166	13	C	6	CR_02560C_A	Gal4p family zinc-finger transcription factor with similarity to S. cerevisiae Asg1p	0.512492	82.5258	FALSE	53	106	0.40566	FALSE	FALSE	128.5	257	0.0077821	FALSE	ASG1	Viable	2710	NA	CAL0000181714
ASH1	ASH1	orf19.5343	30	E	6	C2_10660W_A	GATA-like transcription factor; localizes to daughter cell, hyphal tip cell nuclei; mRNA localization mediated by She3; required for WT virulence and filamentous growth on solid media; Ras1 repressed in yeast, Cyr1 repressed yeast, hyphae	0.781132	67.8307	FALSE	53.5	107	0.560748	FALSE	FALSE	86	172	0.0406977	FALSE	NA	NA	5625	NA	NA
ASH2	ASH2	orf19.3964	25	D	8	C5_04780W_A	Ortholog(s) have histone methyltransferase activity (H3-K4 specific) activity	0.77611	90.8529	FALSE	68.5	137	0.547445	FALSE	FALSE	120.5	241	0.0165975	FALSE	BRE2	NA	2379	NA	CAL0000198324
ATC1	ATC1	orf19.6214	18	C	10	C1_06940C_A	Cell wall acid trehalase; catalyzes hydrolysis of the disaccharide trehalose; similar to S. cerevisiae vacuolar acid trehalase (Ath1p); Hap43p-repressed gene	0.955042	103.489	FALSE	68	136	0.617647	FALSE	FALSE	157.5	315	0.00634921	FALSE	ATH1	Viable	2939	NA	CAL0000186706
ATE1	ATE1	orf19.2110	33	C	10	C2_00230W_A	Ortholog(s) have arginyltransferase activity, role in protein arginylation and cytoplasm localization	0.880099	116.885	FALSE	92	184	0.597826	FALSE	FALSE	148.5	297	0.030303	FALSE	NA	NA	3560	NA	NA
ATG15	ATG15	orf19.3412	24	H	9	C6_01740C_A	Putative lipase; fungal-specific (no human or murine homolog); Hap43p-repressed gene	0.720674	86.0116	FALSE	54	108	0.527778	FALSE	FALSE	137	274	0.0291971	FALSE	ATG15	Viable	1108	NA	CAL0000191921
ATG18	ATG18	orf19.6064	31	H	5	C1_00430W_A	Ortholog(s) have phosphatidylinositol-3,5-bisphosphate binding, ubiquitin binding activity	0.800272	100.055	FALSE	70.5	141	0.560284	FALSE	FALSE	142	284	0.0211268	FALSE	NA	NA	3247	NA	NA
ATG21	ATG21	orf19.3030	31	H	7	C1_03330C_A	Ortholog(s) have phosphatidylinositol-3,5-bisphosphate binding activity	0.759031	107.605	FALSE	78.5	157	0.541401	FALSE	FALSE	147.5	295	0.020339	FALSE	NA	NA	3467	NA	NA
ATG4	ATG4	orf19.2401	31	H	8	CR_03220C_A	Ortholog(s) have Atg8-specific protease activity	1.05205	105.707	FALSE	74	148	0.655405	FALSE	FALSE	151	302	0.013245	FALSE	NA	NA	3520	NA	NA
ATG8	ATG8	orf19.2480.1	31	F	6	C1_05700W_A	Putative autophagosome protein; macrophage/pseudohyphal-repressed; alternatively spliced intron in 5' UTR; Spider biofilm induced	0.964075	93.0726	FALSE	63	126	0.626984	FALSE	FALSE	137.5	275	0.0218182	FALSE	NA	NA	944	NA	NA
ATM1	ATM1	orf19.1077	2	A	4	C6_04210C_A	Member of MDR subfamily of ABC family; ortholog of S. cerevisiae ABC transporter, Atm1; induced in low iron; induced by nitric oxide independent of Yhb1	1.14499	70.214	FALSE	42.5	85	0.694118	FALSE	FALSE	116	232	0.0387931	FALSE	ATM1	Lethal	805	NA	CAL0000178930
ATO1	ATO1	orf19.6169	16	C	1	C3_00920W_A	Putative fungal-specific transmembrane protein; induced by Rgt1; Spider biofilm induced	0.305305	124.491	FALSE	94.5	189	0.269841	FALSE	FALSE	164	328	0.00914634	FALSE	NA	Viable	3426	NA	CAL0000198778
ATO10	ATO10	orf19.3263	5	D	2	CR_00930W_A	Putative fungal-specific transmembrane protein; rat catheter and Spider biofilm induced	0.68389	115.3	FALSE	92	184	0.516304	FALSE	FALSE	144.5	289	0.0415225	FALSE	NA	NA	4027	NA	CAL0000196614
ATO2	ATO2	orf19.2496	19	G	12	C3_00930W_A	Putative fungal-specific transmembrane protein; fluconazole repressed, Hap43-repressed; flow model biofilm induced; Spider biofilm induced	1.05196	105.349	FALSE	73.5	147	0.653061	FALSE	FALSE	151	302	0.00662252	FALSE	NA	Viable	3436	NA	CAL0000190767
ATO6	ATO6	orf19.6995	12	D	8	C3_05600W_A	Putative fungal-specific transmembrane protein	0.66066	93.3622	FALSE	74.5	149	0.503356	FALSE	FALSE	117	234	0.0384615	FALSE	NA	NA	3464	NA	CAL0000183179
ATP1	ATP1	orf19.6854	34	G	6	C1_04610W_A	ATP synthase alpha subunit; antigenic in human/mouse; at hyphal surface; ciclopirox, ketocozole, flucytosine induced; Efg1, caspofungin repressed; may be essential; sumoylation target; statiory phase-enriched; Spider biofilm repressed	0.226235	58.8451	TRUE	40.5	81	0.790123	FALSE	TRUE	85.5	171	0.736842	FALSE	NA	NA	NA	NA	NA
ATP16	ATP16	orf19.7678	4	E	1	CR_10850C_A	Subunit of the mitochondrial F1F0 ATP synthase; sumoylation target; protein newly produced during adaptation to the serum; Spider biofilm repressed	0.804579	72.0486	TRUE	58	116	0.827586	FALSE	TRUE	89.5	179	0.614525	FALSE	ATP16	Viable	1121	NA	CAL0000197920
ATP20	ATP20	orf19.3757	26	B	8	C1_12590W_A	Putative mitochondrial ATP synthase; shows colony morphology-related gene regulation by Ssn6p; flucytosine induced; caspofungin repressed; macrophage/pseudohyphal-induced	0.783331	102.627	FALSE	75.5	151	0.549669	FALSE	FALSE	139.5	279	0.0143369	FALSE	NA	NA	4300	GELC0022	NA
ATP25	ATP25	orf19.2387	27	H	7	CR_03350C_A	Putative tRNA-Pro synthetase; genes encoding ribosomal subunits, translation factors, and tRNA synthetases are downregulated upon phagocytosis by murine macrophage	1.01606	91.913	FALSE	66	132	0.681818	FALSE	FALSE	128	256	0.121094	FALSE	NA	NA	5639	NA	NA
ATP7	ATP7	orf19.2785	26	B	9	C1_07600W_A	Putative subunit of the F1F0-ATPase complex; colony morphology-related gene regulation by Ssn6; farnesol, macrophage-downregulated protein abundance; protein present in exponential and stationary yeast growth phases; Hap43-induced	0.867652	77.923	TRUE	46	92	0.804348	FALSE	FALSE	132	264	0.534091	FALSE	NA	NA	1796	GELC0024	NA
AUR1	AUR1	orf19.1945	10	C	2	C5_01240W_A	Inositolphosphorylceramide (IPC) synthase; catalyzes the key step in sphingolipid biosynthesis; antifungal drug target; flow model biofilm induced; Spider biofilm induced	-0.354172	27.7399	FALSE	27	54	0.5	FALSE	TRUE	28.5	57	0.649123	FALSE	AUR1	Lethal	42	NA	CAL0000178882
AVT1	AVT1	orf19.5496	20	C	8	C2_06330C_A	Putative vacuolar transporter; promoter bound by a1p and alpha2p by ChIP-chip analysis	0.756738	126.633	FALSE	105.5	211	0.530806	FALSE	FALSE	152	304	0	FALSE	NA	Viable	2429	NA	CAL0000176671
AXL1	AXL1	orf19.7342	29	F	7	CR_09470W_A	Putative endoprotease; induced by alpha factor; transcript is upregulated in an RHE model of oral candidiasis and in clinical isolates from HIV+ patients with oral candidiasis	0.958147	127.562	FALSE	96	192	0.619792	FALSE	FALSE	169.5	339	0.00884956	FALSE	NA	NA	4881	NA	NA
AXL2	AXL2	orf19.5292	13	D	9	C4_04170C_A	Ortholog of S. cerevisiae Axl2; a plasma membrane protein involved in determination of budding pattern; O-glycosylated by Pmt4; mutant is viable	0.598852	86.4349	FALSE	62	124	0.459677	FALSE	FALSE	120.5	241	0.0165975	FALSE	AXL2	Viable	2393	NA	CAL0000174439
AYR1	AYR1	orf19.6167	20	D	2	C3_00900C_A	Putative oxidoreductase; transcriptionally induced by interaction with macrophage; rat catheter biofilm repressed	0.739633	112.161	FALSE	92.5	185	0.52973	FALSE	FALSE	136	272	0.0147059	FALSE	AYR1	Viable	1967	NA	CAL0000181438
AYR2	AYR2	orf19.5615	19	E	10	C6_03270C_A	Putative NADPH-dependent 1-acyl dihydroxyacetone phosphate reductase; shows colony morphology-related gene regulation by Ssn6p	1.15656	78.3741	FALSE	45	90	0.688889	FALSE	FALSE	136.5	273	0.010989	FALSE	NA	Viable	3376	NA	CAL0000201074
BAS1	BAS1	orf19.3809	30	C	7	C4_04730W_A	Putative Myb-like transcription factor; ortholog S. cerevisiae Bas1, a regulator of purine biosynthetic genes; mutant exhibits adenine auxotrophy and abnormal colony morphology	0.743437	71.7809	FALSE	45	90	0.588889	FALSE	FALSE	114.5	229	0.135371	FALSE	NA	NA	5588	NA	NA
BAT2	BAT2	orf19.797	29	F	11	C2_04230W_A	Putative branched chain amino acid aminotransferase; regulated by Gcn4, Gcn2; induced in response to amino acid starvation (3-aminotriazole treatment); early-stage flow model biofilm formation	0.683643	113.198	FALSE	76.5	153	0.496732	FALSE	FALSE	167.5	335	0.00298507	FALSE	NA	NA	2694	NA	NA
BAT22	BAT22	orf19.6994	7	A	11	C3_05590C_A	Putative branched chain amino acid aminotransferase; regulated by Gcn4p; induced by farnesol treatment, GlcNAc, amino acid starvation (3-aminotriazole treatment); present in exponential and stationary growth phase yeast cultures	0.839945	134.244	FALSE	135.5	271	0.568266	FALSE	FALSE	133	266	0	FALSE	NA	Viable	1246	NA	CAL0000191697
BBC1	BBC1	orf19.2791	20	A	1	C1_07540C_A	Putative SH3-domain-containing protein	0.855723	87.3942	FALSE	68.5	137	0.613139	FALSE	FALSE	111.5	223	0.0896861	FALSE	BBC1	Viable	2887	NA	CAL0000176182
BCK1	BCK1	orf19.5162	28	E	10	C7_02990W_A	Ortholog of S. cerevisiae Bck1; MAP kinase kinase kinase of cell integrity pathway; mutant is hypersensitive to caspofungin	0.849685	90.8295	FALSE	60	120	0.583333	FALSE	FALSE	137.5	275	0.0254545	FALSE	NA	NA	4754	NA	NA
BCR1	BCR1	orf19.723	23	B	10	CR_06440C_A	Transcription factor; regulates a/alpha biofilm formation, matrix, cell-surface-associated genes; confers adherence, impermeability, impenetrability, fluconazole resistance; Tup1/Tec1/Mnl1-regulated; mRNA binds She3; Spider biofilm induced	1.06559	85.443	FALSE	46.5	93	0.677419	FALSE	FALSE	157	314	0.0636943	FALSE	USV1	Lethal;;;;Viable	1451	NA	CAL0000177853
BCY1	BCY1	orf19.2014	34	B	3	C2_01110C_A	Protein kise A regulatory subunit; involved in regulation of filamentation, phenotypic switching and mating; required for nuclear localization of Tpk1; physically interacts with Tpk1; apoptosis-regulated	0.78753	88.7074	FALSE	61	122	0.557377	FALSE	FALSE	129	258	0.0271318	FALSE	NA	NA	NA	NA	NA
BDF1	BDF1	orf19.978	6	C	2	C5_00200C_A	Bromodomain transcription factor; repressed upon adherence to polystyrene; reduced mRNA abundance detected in null mutant; macrophage/pseudohyphal-repressed; possibly essential, disruptants not obtained by UAU1 method	0.632523	51.8459	FALSE	64	64	0.734375	FALSE	FALSE	42	84	0.5	FALSE	BDF1	Viable	1569	NA	CAL0000183583
BEM3	BEM3	orf19.2771	18	F	6	C4_02310W_A	Putative GTPase-activating protein (GAP) for Rho-type GTPase Cdc42p; involved in cell signaling pathways that control cell polarity; similar to S. cerevisiae Bem3p	0.792445	92.7335	FALSE	63	126	0.555556	FALSE	FALSE	136.5	273	0.018315	FALSE	BEM3	Viable	2527	NA	CAL0000193467
BET2	BET2	orf19.7563	11	C	7	CR_09890C_A	Putative Type II geranylgeranyltransferase beta subunit; transcript regulated by Mig1	#NAME?	16.5831	TRUE	27.5	55	0.745455	FALSE	TRUE	10	10	1	FALSE	BET2	Lethal	612	NA	CAL0000186043
BFR1	BFR1	orf19.4560	19	H	9	C4_02270C_A	Protein involved in the maintenance of normal ploidy; S. cerevisiae ortholog cofers Brefeldin A resistance; stationary phase enriched protein; Spider biofilm repressed	0.746552	90.9423	FALSE	59.5	119	0.529412	FALSE	FALSE	139	278	0.00719424	FALSE	BFR1	Viable	2844	NA	CAL0000184526
BGL22	BGL22	orf19.7339	22	A	7	CR_09420C_A	Putative glucanase; induced during cell wall regeneration	1.0979	109.733	FALSE	84.5	169	0.680473	FALSE	FALSE	142.5	285	0.0421053	FALSE	NA	NA	1480	NA	CAL0000178656
BIG1	BIG1	orf19.2334	22	B	5	C1_10830W_A	Endoplasmic reticulum (ER) protein; ortholog of S. cerevisiae Big1; required for beta-1,6-glucan synthesis, filamentation, adhesion, and virulence; rat catheter biofilm repressed	1.21445	79.9859	FALSE	81.5	163	0.723926	FALSE	FALSE	78.5	157	0.0700637	FALSE	BIG1	Viable	56	NA	CAL0000189708
BIO32	BIO32	orf19.3567	16	F	3	C2_05360C_A	Putative class III aminotransferase with a predicted role in biotin biosynthesis; Spider biofilm induced	0.724556	140.483	FALSE	111.5	223	0.529148	FALSE	FALSE	177	354	0.0282486	FALSE	NA	Lethal	2020	NA	CAL0000182851
BIR1	BIR1	orf19.643	27	F	5	CR_05100W_A	Ortholog(s) have role in apoptotic process, mitotic spindle assembly checkpoint, mitotic spindle elongation, sister chromatid biorientation	1.08139	112.777	FALSE	92.5	185	0.675676	FALSE	FALSE	137.5	275	0.0436364	FALSE	NA	NA	4347	NA	NA
BLM3	BLM3	orf19.2182	14	D	8	C2_08010W_A	Putative proteasome activator; binds core proteasome and stimulates proteasome-mediated protein degradation by inducing gate opening; ortholog of S. cerevisiae Blm10; transcript regulated by Nrg1 and Mig1	0.615572	115.611	FALSE	81.5	163	0.466258	FALSE	FALSE	164	328	0.0121951	FALSE	BLM10	Viable	2487	NA	CAL0000188912
BMH2	BMH2	orf19.3014	35	C	5	C1_03220C_A	Sole 14-3-3 protein in C. albicans; role in hyphal growth; possibly regulated by host interaction; localizes to yeast-form cell surface, not hyphae; alternatively spliced 5' UTR intron; Spider biofilm repressed	0.0641673	77.2981	FALSE	50	100	0.69	FALSE	FALSE	119.5	239	0.669456	FALSE	NA	NA	NA	NA	NA
BMS1	BMS1	orf19.2504	1	F	9	C3_01000W_A	Putative GTPase; Hap43-induced gene; mutation confers resistance to 5-fluorocytosine (5-FC); flucytosine induced; repressed by prostaglandins; Spider biofilm induced	0.53151	32.0156	FALSE	20.5	41	0.512195	FALSE	FALSE	50	100	0.17	FALSE	BMS1	Lethal	817	NA	CAL0000199005
BMT3	BMT3	orf19.3282	5	E	8	CR_00740C_A	Beta-mannosyltransferase; adds 2nd beta-mannose to the acid-stable fraction of cell wall phosphopeptidomannan, elongation of beta-mannose chains on the phosphopeptidomannan acid-labile fraction; Hap43-induced; Spider biofilm induced	0.840456	78.4825	FALSE	63.5	127	0.606299	FALSE	FALSE	97	194	0.0876289	FALSE	NA	NA	4046	NA	CAL0000192226
BNA4	BNA4	orf19.5443	32	E	2	C3_00260C_A	Putative kynurenine 3-monooxygenase, involved in NAD biosynthesis; transposon mutation affects filamentous growth; Hap43p-repressed gene; oral infection upregulated; mutants have reduced capacity to damage oral epithelial cells	0.832885	102.47	FALSE	84	168	0.577381	FALSE	FALSE	125	250	0.028	FALSE	NA	NA	951	NA	NA
BNI1	BNI1	orf19.4927	5	A	3	C1_12960C_A	Formin; role in cytoskeletal organization, cell polarity; role in systemic virulence in mouse; cell-cycle regulated localization to site of polarized growth, bud neck; localizes to Spitzenkorper of hyphae, minor localization at septum	0.979661	107.212	FALSE	79	158	0.664557	FALSE	FALSE	145.5	291	0.106529	FALSE	BNI1	NA	1168	NA	CAL0000188644
BOI2	BOI2	orf19.3230	21	F	11	CR_01240C_A	Putative SH3-domain-containing protein; mutation confers hypersensitivity to toxic ergosterol analog; Spider biofilm induced	0.552314	106.658	FALSE	79	158	0.468354	FALSE	FALSE	144	288	0.0763889	FALSE	BOI2	Viable	1175	NA	CAL0000197750
BRE1	BRE1	orf19.976	31	C	4	C5_00210C_A	Putative transcription factor with C3HC4 zinc finger DNA-binding motif; similar to S. cerevisiae Bre1p; transposon mutation affects filamentous growth	1.08126	78.9303	FALSE	44.5	89	0.674157	FALSE	FALSE	140	280	0.0392857	FALSE	NA	NA	1138	NA	NA
BRF1	BRF1	orf19.6649	7	H	6	CR_05650W_A	Component of the general transcription factor for RNA polymerase III (TFIIIB); possibly an essential gene, disruptants not obtained by UAU1 method	0.873852	81.4432	FALSE	67	134	0.723881	FALSE	FALSE	99	198	0.338384	FALSE	BRF1	Lethal	433	NA	CAL0000177227
BRN1	BRN1	orf19.1251	22	E	2	C4_05660C_A	Putative condensin complex subunit; cell-cycle regulated periodic mRNA expression	0.680075	35.0999	FALSE	16	32	0.5625	TRUE	FALSE	77	154	0.136364	FALSE	BRN1	Lethal	766	NA	CAL0000196556
BST1	BST1	orf19.1053	34	D	12	C1_04190C_A	Inositol deacylase involved in attachment of GPI-anchored proteins to cell wall; required for host invasion and immune escape	0.851536	109.247	FALSE	77.5	155	0.587097	FALSE	FALSE	154	308	0.0324675	FALSE	NA	NA	NA	NA	NA
BUB1	BUB1	orf19.2678	3	G	4	C4_03120C_A	Putative cell cycle checkpoint kinase; mutation confers increased sensitivity to nocodazole	1.12369	77.9343	FALSE	56.5	113	0.699115	FALSE	FALSE	107.5	215	0.0744186	FALSE	BUB1	Viable	3026	NA	CAL0000187122
BUB2	BUB2	orf19.5827	23	B	12	C2_02780C_A	Ortholog(s) have GTPase activator activity, role in mitotic spindle orientation checkpoint, negative regulation of septation initiation signaling cascade and cytosol, mitotic spindle pole body, nucleus localization	1.06347	72.6636	FALSE	55	110	0.672727	FALSE	FALSE	96	192	0.0520833	FALSE	BUB2	Viable	1184	NA	CAL0000191014
BUB3	BUB3	orf19.2655	3	G	3	C5_03240W_A	Protein similar to S. cerevisiae Bub3; a kinetochore checkpoint component; induced by hydroxyurea treatment; flow model biofilm induced; Spider biofilm induced	0.934306	116.412	FALSE	85.5	171	0.625731	FALSE	FALSE	158.5	317	0.0473186	FALSE	BUB3	Viable	2718	NA	CAL0000179049
BUD14	BUD14	orf19.3555	21	A	9	C2_05260W_A	Putative SH3-domain-containing protein; predicted role in bud-site selection; Spider biofilm induced	0.728963	129.757	FALSE	113	226	0.535398	FALSE	FALSE	149	298	0.0369128	FALSE	BUD14	Viable	909	NA	CAL0000181983
BUD23	BUD23	orf19.1966	6	G	12	C5_01060C_A	Putative methyltransferase; Hap43-induced; repressed by prostaglandins	0.673729	114.813	FALSE	78	78	0.564103	FALSE	FALSE	169	338	0.14497	FALSE	BUD23	Viable	1101	NA	CAL0000183972
BUD31	BUD31	orf19.4855	20	G	11	C1_09880C_A	Bud31 ortholog; not subject to mating-type regulation, in contrast to S. cerevisiae Bud31 which has a role in specifying the bud site; Spider biofilm induced	0.873895	142.993	FALSE	127	254	0.582677	FALSE	FALSE	161	322	0	FALSE	BUD31	Viable	1105	NA	CAL0000199633
BUD6	BUD6	orf19.5087	4	A	11	C1_08120W_A	Protein required for Spitzenkorper formation in hyphal cells (wild-type localization of Mlc1p to the Spitzenkorper); localizes to polarisome	0.851752	87.6356	FALSE	60	120	0.683333	FALSE	FALSE	128	256	0.257812	FALSE	BUD6	Viable	3103	NA	CAL0000191626
BUD7	BUD7	orf19.1112	25	D	5	C5_03820C_A	Ortholog(s) have role in Golgi to plasma membrane transport, fungal-type cell wall chitin biosynthetic process and cell division site, clathrin-coated vesicle, cytosol, exomer complex, nucleus, ribosome localization	0.471774	95.4358	FALSE	72	144	0.395833	FALSE	FALSE	126.5	253	0.0316206	FALSE	BCH1	Viable	2378	NA	CAL0000184594
BUR2	BUR2	orf19.4284	28	E	12	C5_02670W_A	Protein with similarity to S. cerevisiae Bur2p, contains a cyclin domain; not required for wild-type hyphal growth, adherence to buccal epithelial cells, or virulence in mouse systemic infection	0.820532	94.4656	FALSE	60.5	121	0.570248	FALSE	FALSE	147.5	295	0.0237288	FALSE	NA	NA	5580	NA	NA
BYE1	BYE1	orf19.4278	31	C	7	C5_02620C_A	Ortholog(s) have chromatin binding, methylated histone binding activity and role in negative regulation of transcription by RNA polymerase II	1.20202	85.8851	FALSE	52.5	105	0.704762	FALSE	FALSE	140.5	281	0.0177936	FALSE	NA	NA	5579	NA	NA
BZZ1	BZZ1	orf19.1699	18	H	4	C3_01500C_A	Protein similar to S. cerevisiae Bzz1p, which is an SH3 domain protein involved in the regulation of actin polymerization	0.945372	111.721	FALSE	78.5	157	0.611465	FALSE	FALSE	159	318	0	FALSE	BZZ1	NA	2839	NA	CAL0000177665
C1_00210C_A	NA	orf19.6082	8	H	7	C1_00210C_A	Ortholog(s) have unfolded protein binding activity, role in protein folding, protein localization to cell surface and integral to endoplasmic reticulum membrane, mitochondrial outer membrane localization	0.97769	114.532	FALSE	79.5	159	0.63522	FALSE	FALSE	165	330	0.030303	FALSE	GSF2	NA	4006	NA	CAL0000182274
C1_00330C_A	NA	orf19.6075	3	A	7	C1_00330C_A	Putative CCR4-Not complex transcription factor; ortholog of S. cerevisiae Cdc36; Hap43-repressed gene	1.25815	76.3381	FALSE	63	126	0.761905	FALSE	FALSE	92.5	185	0.162162	FALSE	CDC36	Lethal	759	NA	CAL0000200147
C1_00380C_A	NA	orf19.6071	5	C	10	C1_00380C_A	Ortholog(s) have peptide alpha-N-acetyltransferase activity, role in N-terminal peptidyl-methionine acetylation, cytoskeleton organization, mitochondrion inheritance and NatB complex localization	0.854139	86.6502	FALSE	70.5	141	0.638298	FALSE	FALSE	106.5	213	0.150235	FALSE	MDM20	NA	3973	NA	CAL0000175749
C1_00470C_A	NA	orf19.6061	19	H	5	C1_00470C_A	Ortholog(s) have role in N-acylethanolamine metabolic process, N-acylphosphatidylethanolamine metabolic process and integral to mitochondrial inner membrane localization	0.852656	121.571	FALSE	88.5	177	0.576271	FALSE	FALSE	167	334	0.00598802	FALSE	FMP30	Viable	3460	NA	CAL0000184399
C1_00510W_A	NA	orf19.6057	18	F	1	C1_00510W_A	Ortholog(s) have 3-methyl-2-oxobutanoate hydroxymethyltransferase activity, role in pantothenate biosynthetic process, respiratory chain complex IV assembly and mitochondrion localization	-1.00175	24.5357	TRUE	21.5	43	0.465116	FALSE	TRUE	28	56	0.803571	FALSE	ECM31	Viable	1023	NA	CAL0000175867
C1_00530C_A	NA	orf19.6055	3	E	9	C1_00530C_A	Ortholog of C. dubliniensis CD36 : Cd36_00460, C. parapsilosis CDC317 : CPAR2_800010, Candida tenuis NRRL Y-1498 : CANTEDRAFT_125085 and Debaryomyces hansenii CBS767 : DEHA2D09086g	1.18951	85.1704	FALSE	62	124	0.717742	FALSE	FALSE	117	234	0.0726496	FALSE	NA	NA	3923	NA	CAL0000174026
C1_00540C_A	NA	orf19.6054	27	A	12	C1_00540C_A	Protein with a Bul1 domain; binds the ubiquitin ligase Rsp5 and is involved in intracellular trafficking of a general amino acid permease Gap1; repressed in an azole-resistant strain overexpressing MDR1; Spider biofilm induced	0.969562	113.824	FALSE	82	164	0.621951	FALSE	FALSE	158	316	0.00316456	FALSE	NA	NA	3907	NA	NA
C1_00610W_A	NA	orf19.6045	16	D	8	C1_00610W_A	Putative phosphatidylserine decarboxylase; involved in phosphatidylethanolamine; Spider biofilm repressed	0.896226	129.352	FALSE	94	188	0.601064	FALSE	FALSE	178	356	0.0224719	FALSE	PSD1	Viable	2126	NA	CAL0000188438
C1_00630W_A	NA	orf19.6043	18	E	3	C1_00630W_A	Ortholog(s) have mitochondrial membrane localization	0.898226	93.9787	FALSE	64	128	0.601562	FALSE	FALSE	138	276	0.0217391	FALSE	NA	Viable	2125	NA	CAL0000191678
C1_00660C_A	NA	orf19.6039	14	H	11	C1_00660C_A	Ortholog(s) have SNAP receptor activity and role in ER to Golgi vesicle-mediated transport, Golgi organization, intra-Golgi vesicle-mediated transport, vesicle fusion with Golgi apparatus	0.287682	13.6931	TRUE	25	50	0.8	FALSE	TRUE	7.5	15	0.733333	FALSE	SED5	Lethal	500	NA	CAL0000185526
C1_00670C_A	NA	orf19.6038	29	H	1	C1_00670C_A	Predicted Zn(II)2Cys6 transcription factor; has similarity to S. cerevisiae Uga3, a transcription factor involved in the regulation of gamma-aminobutyrate metabolism genes; rat catheter biofilm induced	0.74597	121.469	FALSE	95.5	191	0.528796	FALSE	FALSE	154.5	309	0.00647249	FALSE	NA	NA	3705	NA	NA
C1_00700W_A	NA	orf19.6035	5	G	6	C1_00700W_A	Protein of unknown function; repressed by nitric oxide	1.08794	97.049	TRUE	63	126	0.81746	FALSE	FALSE	149.5	299	0.458194	FALSE	NA	NA	4183	NA	CAL0000176204
C1_00860W_A	NA	orf19.6020	20	B	11	C1_00860W_A	Ortholog(s) have Atg8 ligase activity and role in C-terminal protein lipidation, CVT pathway, autophagic vacuole assembly, cellular response to nitrogen starvation, mitochondrion degradation, piecemeal microautophagy of nucleus	0.917353	125.102	FALSE	113	226	0.606195	FALSE	FALSE	138.5	277	0.0144404	FALSE	ATG3	Viable	1830	NA	CAL0000193447
C1_00920W_A	NA	orf19.6012	23	F	9	C1_00920W_A	Ortholog(s) have cell division site, cell tip, cytosol localization	0.682399	78.7083	FALSE	42	84	0.535714	FALSE	FALSE	147.5	295	0.0813559	FALSE	YOR296W	Lethal	2448	NA	CAL0000186004
C1_01010W_A	NA	orf19.3290	21	C	12	C1_01010W_A	Plasma membrane-localized protein; repressed by nitric oxide; Hap43p-repressed gene	1.17168	120.111	FALSE	96.5	193	0.694301	FALSE	FALSE	149.5	299	0.0133779	FALSE	NA	Viable	1371	NA	CAL0000190677
C1_01040W_A	NA	orf19.3292	7	E	7	C1_01040W_A	Ortholog(s) have peptide-methionine (R)-S-oxide reductase activity, role in cellular response to oxidative stress and cytosol, mitochondrion, nucleus localization	0.948629	147.042	FALSE	122.5	245	0.620408	FALSE	FALSE	176.5	353	0.01983	FALSE	MXR2	Viable	1072	NA	CAL0000183037
C1_01050C_A	NA	orf19.3293	22	E	1	C1_01050C_A	Putative enoyl reductase involved in very long chain fatty acid elongation; possibly an essential gene, disruptants not obtained by UAU1 method	0.838859	71.0563	FALSE	66	132	0.666667	FALSE	FALSE	76.5	153	0.228758	FALSE	TSC13	Lethal;;;;Viable	156	NA	CAL0000194246
C1_01070C_A	NA	orf19.3295	27	B	1	C1_01070C_A	Has domain(s) with predicted role in cell division, chromosome segregation and MIS12/MIND type complex localization	0.152133	20.9762	FALSE	27.5	55	0.436364	TRUE	FALSE	16	32	0.34375	FALSE	NA	NA	4049	NA	NA
C1_01080W_A	NA	orf19.3296	33	D	12	C1_01080W_A	Ortholog of C. dubliniensis CD36 : Cd36_01020, C. parapsilosis CDC317 : CPAR2_110130, Candida tenuis NRRL Y-1498 : CANTEDRAFT_93515 and Debaryomyces hansenii CBS767 : DEHA2D14542g	0.733887	106.923	FALSE	85	170	0.523529	FALSE	FALSE	134.5	269	0.00743494	FALSE	NA	NA	5697	NA	NA
C1_01130W_A	NA	orf19.3301	2	B	8	C1_01130W_A	Putative ubiquitin ligase complex component; induced by heavy metal (cadmium) stress; Hog1-induced; transcript induced by Mnl1p under weak acid stress; flow model biofilm induced; Spider biofilm induced	1.28414	105.281	FALSE	68	136	0.742647	FALSE	FALSE	163	326	0.0705521	FALSE	MET30	Lethal	847	NA	CAL0000190294
C1_01140C_A	NA	orf19.3302	12	G	7	C1_01140C_A	Putative type-1 protein phosphatase targeting subunit; transcript repressed by yeast-hyphal switch; transcript induced by Mnl1p under weak acid stress; flow model biofilm induced	0.756773	125.377	FALSE	105.5	211	0.535545	FALSE	FALSE	149	298	0.0100671	FALSE	NA	NA	3451	NA	CAL0000184544
C1_01160C_A	NA	orf19.3304	12	B	12	C1_01160C_A	Exosome non-catalytic core component; involved in 3'-5' RNA processing and degradation in the nucleus and cytoplasm; Spider biofilm induced	0.630859	106.437	FALSE	79.5	159	0.522013	FALSE	FALSE	142.5	285	0.101754	FALSE	RRP40	Lethal	155	NA	CAL0000191551
C1_01190C_A	NA	orf19.3307	16	G	8	C1_01190C_A	Flavin-containing monooxygenase; catalyzes oxidation of biological thiols to maintain the ER redox buffer ratio for correct folding of disulfide-bonded proteins; Spider biofilm repressed	0.827209	136.607	FALSE	117	234	0.564103	FALSE	FALSE	159.5	319	0.0031348	FALSE	FMO1	Viable	2081	NA	CAL0000179574
C1_01260C_A	NA	orf19.3314	15	H	6	C1_01260C_A	Ortholog(s) have role in ER to Golgi vesicle-mediated transport and TRAPP complex, cytosol, nucleus localization	0.320782	117.38	FALSE	83	166	0.53012	FALSE	FALSE	166	332	0.35241	FALSE	TRS20	Lethal	282	NA	CAL0000197935
C1_01270W_A	NA	orf19.3315	30	F	11	C1_01270W_A	Protein required for normal filamentous growth; induced during the mating process; mRNA binds She3; activates transcription in 1-hybrid assay in S. cerevisiae	0.7587	74.3623	FALSE	50.5	101	0.544554	FALSE	FALSE	109.5	219	0.0273973	FALSE	NA	NA	6139	NA	NA
C1_01300W_A	NA	orf19.3319	24	A	7	C1_01300W_A	Putative thioredoxin; Spider biofilm repressed	0.65512	81.8535	FALSE	50	100	0.5	FALSE	FALSE	134	268	0.0373134	FALSE	NA	Viable	2580	NA	CAL0000188904
C1_01360C_A	NA	orf19.3325	6	G	1	C1_01360C_A	Putative glycogen synthesis initiator; regulated by Efg1 and Efh1; Hog1-repressed; colony morphology-related gene regulation by Ssn6; induced by prostaglandins; flow model biofilm induced	0.612789	129.198	FALSE	104	104	0.461538	FALSE	FALSE	160.5	321	0.00623053	FALSE	GLG2	Viable	1937	NA	CAL0000195378
C1_01400C_A	NA	orf19.3329	22	F	5	C1_01400C_A	Ortholog(s) have sphingosine-1-phosphate phosphatase activity, role in calcium-mediated signaling and endoplasmic reticulum localization	#NAME?	19.0329	FALSE	80.5	161	0.68323	FALSE	FALSE	4.5	9	1	TRUE	LCB3	Lethal	1309	NA	CAL0000174729
C1_01470W_A	NA	orf19.3333	11	A	10	C1_01470W_A	Ortholog(s) have poly(A) RNA binding activity, role in mRNA polyadenylation, poly(A)+ mRNA export from nucleus, regulation of mRNA stability and cytoplasm, nucleus localization	0.596404	101.366	FALSE	75	150	0.473333	FALSE	FALSE	137	137	0.0437956	FALSE	NAB2	Lethal	74	NA	CAL0000175438
C1_01490W_A	NA	orf19.3335	27	B	3	C1_01490W_A	Plasma membrane protein of unknown function; colony morphology-related gene regulation by Ssn6; repressed by nitric oxide	0.834815	100.791	FALSE	67.5	135	0.57037	FALSE	FALSE	150.5	301	0.00996678	FALSE	NA	NA	4492	NA	NA
C1_01530C_A	NA	orf19.3341	2	A	5	C1_01530C_A	Putative tRNA-Arg synthetase; essential; genes encoding ribosomal subunits, translation factors, and tRNA synthetases are downregulated upon phagocytosis by murine macrophage; downregulated by growth in the mouse cecum	2.20021	62.1912	TRUE	40.5	81	0.91358	FALSE	TRUE	95.5	191	0.219895	FALSE	YDR341C	Lethal	832	NA	CAL0000176283
C1_01580W_A	NA	orf19.3348	13	C	10	C1_01580W_A	Ortholog(s) have structural constituent of ribosome activity and mitochondrial large ribosomal subunit localization	0.936196	80.2387	TRUE	45.5	91	0.681319	FALSE	FALSE	141.5	283	0.187279	FALSE	MRPL23	Viable	2772	NA	CAL0000194298
C1_01590C_A	NA	orf19.3349	11	G	2	C1_01590C_A	Putative RNA polymerase II subunit B150; heterozygous null mutant exhibits resistance to parnafungin in the C. albicans fitness test	0.307609	58.515	FALSE	53.5	107	0.448598	FALSE	FALSE	64	64	0.25	FALSE	RPB2	Lethal	570	NA	CAL0000182792
C1_01620C_A	NA	orf19.3352	13	G	9	C1_01620C_A	Has domain(s) with predicted oxidoreductase activity and role in metabolic process	0.635895	98.9722	FALSE	68.5	137	0.489051	FALSE	FALSE	143	286	0.034965	FALSE	NA	Viable	2780	NA	CAL0000201366
C1_01630W_A	NA	orf19.3353	26	C	3	C1_01630W_A	Protein similar to a mitochondrial complex I intermediate-associated protein; fluconazole-repressed; Spider biofilm induced; rat catheter biofilm repressed	0.715809	98.481	FALSE	81.5	163	0.521472	FALSE	FALSE	119	238	0.0210084	FALSE	NA	NA	4510	GELC0033	NA
C1_01820C_A	NA	orf19.4542	10	A	1	C1_01820C_A	Ortholog(s) have cyclin-dependent protein serine/threonine kinase inhibitor activity and role in phosphorylation of RNA polymerase II C-terminal domain, regulation of mitotic cell cycle, transcription from RNA polymerase II promoter	0.697601	124.378	FALSE	91	182	0.532967	FALSE	FALSE	170	340	0.0617647	FALSE	CCL1	Lethal	601	NA	CAL0000186980
C1_01850C_A	NA	orf19.4538	14	C	10	C1_01850C_A	Ortholog(s) have mRNA binding, protein heterodimerization activity, role in mRNA cleavage, mRNA polyadenylation and U2 snRNP, mRNA cleavage factor complex localization	0.40694	53.5607	FALSE	37.5	75	0.586667	FALSE	FALSE	76.5	153	0.379085	FALSE	RNA15	Lethal	418	NA	CAL0000175047
C1_01890C_A	NA	orf19.4534	7	D	11	C1_01890C_A	Putative UBX-domain (ubiquitin-regulatory domain) protein; macrophage-downregulated gene	1.1126	120.3	FALSE	108	216	0.671296	FALSE	FALSE	134	268	0	FALSE	UBX7	NA	1054	NA	CAL0000191039
C1_01950C_A	NA	orf19.4528	3	D	11	C1_01950C_A	Ortholog(s) have role in vacuolar protein processing and endoplasmic reticulum localization	0.980908	94.3663	FALSE	68.5	137	0.642336	FALSE	FALSE	130	260	0.0461538	FALSE	ENV10	NA	4091	NA	CAL0000175736
C1_02000W_A	NA	orf19.4525	4	D	3	C1_02000W_A	Ortholog(s) have endoplasmic reticulum, nuclear pore localization	0.91293	109.613	FALSE	89	178	0.617978	FALSE	FALSE	135	270	0.0481481	FALSE	PER33	NA	4334	NA	CAL0000179006
C1_02160W_A	NA	orf19.3673	15	F	1	C1_02160W_A	Ortholog(s) have Rab guanyl-nucleotide exchange factor activity, role in ER to Golgi vesicle-mediated transport, chromosome organization and TRAPP complex, cytosol, nucleus localization	-1.91094	42.7317	TRUE	44	88	0.511364	FALSE	TRUE	41.5	83	0.927711	FALSE	TRS23	Viable	320	NA	CAL0000180328
C1_02220C_A	NA	orf19.3679	23	G	6	C1_02220C_A	Putative protein of unknown function; stationary phase enriched protein	0.886355	90.2829	FALSE	57	114	0.596491	FALSE	FALSE	143	286	0.020979	FALSE	YNL200C	Viable	2519	NA	CAL0000191549
C1_02240W_A	NA	orf19.3681	7	F	9	C1_02240W_A	Ortholog(s) have Ran guanyl-nucleotide exchange factor activity, protein transporter activity	0.954031	24.1868	TRUE	22.5	45	0.888889	FALSE	FALSE	26	52	0.711538	FALSE	KAP95	Viable	524	NA	CAL0000186968
C1_02290C_A	NA	orf19.3686	24	E	5	C1_02290C_A	Ortholog(s) have protein domain specific binding activity, role in mitochondrial proton-transporting ATP synthase complex assembly and mitochondrion localization	0.871005	82.4712	FALSE	61	122	0.598361	FALSE	FALSE	111.5	223	0.0403587	FALSE	ATP12	NA	2391	NA	CAL0000191919
C1_02320C_A	NA	orf19.3689	20	C	1	C1_02320C_A	Putative protein similar to 6-phosphofructo-2-kinase/fructose-2,6-bisphosphatase; expression downregulated in an ssr1 null mutant	0.758956	101.469	FALSE	72	144	0.541667	FALSE	FALSE	143	286	0.020979	FALSE	YLR345W	Viable	1827	NA	CAL0000179837
C1_02390W_A	NA	orf19.2926	23	D	7	C1_02390W_A	Putative nuclease required for DNA single- and double-strand break repair; rat catheter biofilm induced	0.99728	97.0026	FALSE	61.5	123	0.650407	FALSE	FALSE	153	306	0.0522876	FALSE	PSO2	Viable	1257	NA	CAL0000194119
C1_02430C_A	NA	orf19.2930	13	H	10	C1_02430C_A	Predicted translation initiation factor; role in translational initiation; Spider biofilm repressed	0.700367	101.077	FALSE	69.5	139	0.503597	FALSE	FALSE	147	294	0	FALSE	YGR054W	Viable	2890	NA	CAL0000199029
C1_02450C_A	NA	orf19.2934	5	B	4	C1_02450C_A	Similar to S. cerevisiae Bud20; predicted role in cellular bud site selection; rat catheter and Spider biofilm induced	0.517694	90.6918	FALSE	70	140	0.492857	FALSE	FALSE	117.5	235	0.148936	FALSE	BUD20	NA	3858	NA	CAL0000190982
C1_02500W_A	NA	orf19.2939	14	F	9	C1_02500W_A	Ortholog(s) have mitochondrion localization	0.710918	103.15	FALSE	80	160	0.5125	FALSE	FALSE	133	266	0.0075188	FALSE	FMP32	Viable	1833	NA	CAL0000177185
C1_02510W_A	NA	orf19.2940	18	H	12	C1_02510W_A	Putative v-SNARE of the endoplasmic reticulum membrane; possibly an essential gene, disruptants not obtained by UAU1 method	0.754768	138.569	FALSE	125.5	251	0.52988	FALSE	FALSE	153	306	0	FALSE	BOS1	Viable	504	NA	CAL0000190829
C1_02510W_A	NA	orf19.2940	25	F	2	C1_02510W_A	Putative v-SNARE of the endoplasmic reticulum membrane; possibly an essential gene, disruptants not obtained by UAU1 method	-0.265942	52.156	TRUE	46.5	93	0.698925	FALSE	TRUE	58.5	117	0.769231	FALSE	BOS1	Viable	504	NA	CAL0000190829
C1_02650W_A	NA	orf19.2954	26	C	2	C1_02650W_A	Protein of unknown function; Hap43-repressed gene; repressed by nitric oxide	0.804386	86.7453	FALSE	63.5	127	0.724409	FALSE	FALSE	118.5	237	0.383966	FALSE	NA	NA	6180	GELC0032	NA
C1_02680C_A	NA	orf19.2958	4	B	5	C1_02680C_A	Planktonic growth-induced gene	1.33732	25.0799	FALSE	18.5	37	0.783784	FALSE	FALSE	34	34	0.176471	FALSE	NA	Viable	4185	NA	CAL0000197774
C1_02720W_A	NA	orf19.2961	5	G	8	C1_02720W_A	Putative transcription factor with zinc finger DNA-binding motif	0.94585	83.4386	FALSE	59	118	0.661017	FALSE	FALSE	118	236	0.127119	FALSE	NA	NA	4056	NA	CAL0000187437
C1_02750C_A	NA	orf19.2964	18	D	11	C1_02750C_A	Ortholog(s) have DNA translocase activity	1.17027	107.034	FALSE	70.5	141	0.702128	FALSE	FALSE	162.5	325	0.04	FALSE	RSC2	NA	1578	NA	CAL0000192923
C1_02760W_A	NA	orf19.2965	6	H	10	C1_02760W_A	Putative guanyl-nucleotide exchange factor; Spider biofilm repressed	1.09536	127.161	FALSE	105	105	0.666667	FALSE	FALSE	154	308	0.00324675	FALSE	GET3	Viable	1146	NA	CAL0000195169
C1_02780W_A	NA	orf19.2966	24	D	6	C1_02780W_A	Predicted dienelactone hydrolase domain; clade-associated gene expression; farnesol-downregulated; rat catheter biofilm repressed	1.14734	90.3327	FALSE	64	128	0.6875	FALSE	FALSE	127.5	255	0.0156863	FALSE	YDL086W	Viable	2530	NA	CAL0000182185
C1_02850W_A	NA	orf19.2973	5	F	3	C1_02850W_A	Ortholog(s) have RNA binding, flap-structured DNA binding activity and role in nuclear-transcribed mRNA poly(A) tail shortening, positive regulation of endodeoxyribonuclease activity	0.867021	120.399	FALSE	96	192	0.614583	FALSE	FALSE	151	302	0.0827815	FALSE	VTS1	NA	4060	NA	CAL0000193097
C1_02870W_A	NA	orf19.2975	32	C	11	C1_02870W_A	Protein of YPT/RAB family; induced during the mating process	0.790935	111.043	FALSE	91	182	0.554945	FALSE	FALSE	135.5	271	0.0184502	FALSE	NA	NA	3565	NA	NA
C1_02960C_A	NA	orf19.2987	6	E	6	C1_02960C_A	Ortholog(s) have role in cellular ion homeostasis, establishment or maintenance of cell polarity, mitochondrion inheritance, regulation of cardiolipin metabolic process and mitochondrial inner membrane, nucleus localization	0.687195	127.185	FALSE	96	96	0.5	FALSE	FALSE	168.5	337	0.00593472	FALSE	MDM31	Viable	2014	NA	CAL0000177497
C1_02970W_A	NA	orf19.2988	23	H	4	C1_02970W_A	Predicted aminotransferase based on S. pombe ortholog SPBC660.12c; flow model biofilm induced	-2.16615	31.0805	FALSE	69	138	0.688406	FALSE	TRUE	14	28	0.964286	FALSE	NA	Viable	2468	NA	CAL0000174976
C1_03020C_A	NA	orf19.2994	35	E	8	C1_03020C_A	Putative ribosomal subunit; antigenic during murine infection; downregulated upon phagocytosis by murine macrophage; Spider biofilm repressed	-1.82075	28.3417	FALSE	25.5	51	0.705882	FALSE	TRUE	31.5	63	0.952381	FALSE	NA	NA	1606	NA	NA
C1_03050W_A	NA	orf19.2996	19	H	4	C1_03050W_A	Ortholog(s) have cytoplasm localization	0.63921	105.128	FALSE	72	144	0.479167	FALSE	FALSE	153.5	307	0.0130293	FALSE	ECM30	Viable	3423	NA	CAL0000182470
C1_03100W_A	NA	orf19.3003	12	H	5	C1_03100W_A	Putative lipid-binding protein with a predicted role in calcium-dependent phospholipid-binding	0.737672	135.843	FALSE	111.5	223	0.524664	FALSE	FALSE	165.5	331	0.0060423	FALSE	TCB3	Viable	1961	NA	CAL0000192091
C1_03130C_A	NA	orf19.3006	7	B	1	C1_03130C_A	Protein involved in Golgi trafficking; rat catheter and Spider biofilm repressed	1.09531	113.812	FALSE	85.5	171	0.666667	FALSE	FALSE	151.5	303	0.00330033	FALSE	GGA2	Viable	1248	NA	CAL0000181277
C1_03180W_A	NA	orf19.3010	23	H	1	C1_03180W_A	Putative lipoyl ligase; role in modification of mitochondrial enzymes by attachment of lipoic acid groups; rat catheter biofilm induced	0.775742	100.05	FALSE	70	140	0.542857	FALSE	FALSE	143	286	0.00699301	FALSE	LIP2	Viable	2454	NA	CAL0000185298
C1_03240W_A	NA	orf19.3016	23	A	9	C1_03240W_A	Ortholog(s) have role in meiotic chromosome segregation and cytosol, nucleus localization	1.04667	109.463	FALSE	83.5	167	0.658683	FALSE	FALSE	143.5	287	0.0278746	FALSE	NA	NA	1468	NA	CAL0000192446
C1_03280W_A	NA	orf19.3022	5	C	7	C1_03280W_A	Ortholog(s) have structural constituent of ribosome activity and mitochondrial small ribosomal subunit localization	0.791767	109.531	FALSE	93	186	0.564516	FALSE	FALSE	129	258	0.0387597	FALSE	RSM24	NA	3888	NA	CAL0000192841
C1_03310W_A	NA	orf19.3027	10	E	7	C1_03310W_A	Putative DNA translocase; Spider biofilm repressed	0.273402	147.431	FALSE	104.5	209	0.588517	FALSE	FALSE	208	416	0.459135	FALSE	ARP7	Lethal	603	NA	CAL0000201344
C1_03320C_A	NA	orf19.3029	16	H	4	C1_03320C_A	Predicted 3-hydroxyisobutyryl-CoA hydrolase; mitochondrially localized; Spider biofilm induced	0.973279	137.292	FALSE	122	244	0.627049	FALSE	FALSE	154.5	309	0.012945	FALSE	EHD3	Viable	2146	NA	CAL0000174772
C1_03360W_A	NA	orf19.3035	16	H	5	C1_03360W_A	Ortholog(s) have ATP-dependent DNA helicase activity, chromatin DNA binding, methylated histone residue binding, rDNA binding activity	0.925611	128.283	FALSE	103.5	207	0.608696	FALSE	FALSE	159	318	0.0125786	FALSE	CHD1	Viable	2147	NA	CAL0000187175
C1_03370W_A	NA	orf19.3037	21	B	10	C1_03370W_A	Putative poly(A)-binding protein; regulated by Gcn4p; induced in response to amino acid starvation (3-AT treatment); protein present in exponential and stationary growth phase yeast cultures	0.916291	13.4164	FALSE	15	30	0.8	FALSE	FALSE	12	24	0.5	FALSE	PAB1	Lethal	388	NA	CAL0000195952
C1_03410W_A	NA	orf19.3042	23	C	3	C1_03410W_A	Protein of unknown function; Hap43-induced; rat catheter biofilm induced	1.10739	90.3742	FALSE	55	110	0.681818	FALSE	FALSE	148.5	297	0.037037	FALSE	NA	Viable	1341	NA	CAL0000193914
C1_03450C_A	NA	orf19.3047	16	C	9	C1_03450C_A	Protein kinase-related protein, required for normal sensitivity to caspofungin	0.829385	134.555	FALSE	102	204	0.578431	FALSE	FALSE	177.5	355	0.0338028	FALSE	SIP3	Viable	2149	NA	CAL0000193067
C1_03470C_A	NA	orf19.3049	16	H	6	C1_03470C_A	Ortholog(s) have protein kinase activity, role in activation of bipolar cell growth, ascospore wall assembly, protein phosphorylation and cell division site, cytosol, nucleus, prospore membrane localization	0.743849	134.164	FALSE	100	200	0.53	FALSE	FALSE	180	360	0.0111111	FALSE	SPS1	Viable	2150	NA	CAL0000193498
C1_03490W_A	NA	orf19.3051	12	F	7	C1_03490W_A	Protein of unknown function; S. pombe ortholog SPAC17A2.02c plays a role in resistance to cadmium; colony morphology-related gene regulation by Ssn6; Spider biofilm repressed	0.723967	104.946	FALSE	82.5	165	0.533333	FALSE	FALSE	133.5	267	0.0374532	FALSE	TDA4	Viable	3468	NA	CAL0000187271
C1_03550C_A	NA	orf19.3058	3	A	5	C1_03550C_A	Ortholog(s) have role in ubiquinone biosynthetic process and mitochondrial inner membrane localization	1.55214	66.2269	FALSE	43	86	0.825581	FALSE	FALSE	102	204	0.176471	FALSE	COQ6	Lethal	841	NA	CAL0000194332
C1_03600W_A	NA	orf19.3060	11	H	2	C1_03600W_A	OPutative dolichyl-diphosphooligosaccharide-protein glycotransferase; role in protein N-linked glycosylation; Spider biofilm repressed	-1.56862	30	TRUE	37.5	75	0.6	FALSE	TRUE	24	24	0.916667	FALSE	SWP1	Lethal	76	NA	CAL0000178850
C1_03630W_A	NA	orf19.3062	3	B	6	C1_03630W_A	Ortholog(s) have role in chromatin remodeling and ASTRA complex, mitochondrion localization	1.07338	78.3454	FALSE	66	132	0.689394	FALSE	FALSE	93	186	0.0913978	FALSE	TTI1	Lethal	28	NA	CAL0000181066
C1_03750W_A	NA	orf19.1034	33	F	9	C1_03750W_A	Protein with a predicted cytochrome b5-like Heme/Steroid binding domain; Hap43, caspofungin repressed; flow model biofilm induced	0.822456	131.533	FALSE	109.5	219	0.56621	FALSE	FALSE	158	316	0.0126582	FALSE	NA	NA	3772	NA	NA
C1_03800W_A	NA	orf19.1029	10	F	3	C1_03800W_A	Putative ortholog of S. cerevisiae Rpp1; subunit of both RNase MRP and nuclear RNase P; rat catheter and Spider biofilm induced	0.544037	130.862	FALSE	88.5	177	0.587571	FALSE	FALSE	193.5	387	0.289406	FALSE	RPP1	Lethal	440	NA	CAL0000197972
C1_03830C_A	NA	orf19.1026	10	H	8	C1_03830C_A	Ortholog(s) have role in exonucleolytic trimming to generate mature 3'-end of 5.8S rRNA from tricistronic rRNA transcript (SSU-rRNA, 5.8S rRNA and LSU-rRNA), more	0.368512	159.916	FALSE	107	214	0.61215	FALSE	FALSE	239	478	0.439331	FALSE	CSL4	Lethal	142	NA	CAL0000197512
C1_03870C_A	NA	orf19.4459	8	F	5	C1_03870C_A	Predicted heme-binding stress-related protein; Tn mutation affects filamentous growth; induced during chlamydospore formation in C. albicans and C. dubliniensis; Spider biofilm induced	0.904012	111.707	FALSE	70.5	141	0.609929	FALSE	FALSE	177	354	0.0367232	FALSE	YNL234W	NA	3869	NA	CAL0000183255
C1_03880C_A	NA	orf19.4461	7	D	1	C1_03880C_A	Ortholog of Candida albicans WO-1 : CAWG_01005	0.844465	131.425	FALSE	117.5	235	0.570213	FALSE	FALSE	147	294	0	FALSE	NA	NA	1359	NA	CAL0000183934
C1_03920C_A	NA	orf19.4466	8	G	1	C1_03920C_A	Ortholog(s) have palmitoyltransferase activity and role in ascospore formation, cellular response to cadmium ion, detoxification of cadmium ion, protein palmitoylation, protein targeting to membrane	0.921041	124.321	FALSE	105.5	211	0.601896	FALSE	FALSE	146.5	293	0	FALSE	ERF2	NA	3740	NA	CAL0000174768
C1_03950C_A	NA	orf19.4470	34	F	11	C1_03950C_A	Protein of unknown function; Hap43-repressed gene	0.808394	94.9855	FALSE	75.5	151	0.556291	FALSE	FALSE	119.5	239	0.0041841	FALSE	NA	NA	6149	NA	NA
C1_03960C_A	NA	orf19.4471	13	E	2	C1_03960C_A	Ortholog(s) have role in protein targeting to vacuole, re-entry into mitotic cell cycle after pheromone arrest and endoplasmic reticulum membrane localization	0.734102	83.5225	FALSE	54.5	109	0.568807	FALSE	FALSE	128	256	0.101562	FALSE	VPS64	Viable	2413	NA	CAL0000177404
C1_04040C_A	NA	orf19.4479	8	C	6	C1_04040C_A	Putative U3-containing 90S preribosome subunit; Hap43-induced; repressed in core stress response; Spider biofilm induced	-0.291889	65.9185	FALSE	45.5	91	0.593407	FALSE	TRUE	95.5	191	0.696335	FALSE	NOP9	Lethal	668	NA	CAL0000182236
C1_04050C_A	NA	orf19.4481	32	C	6	C1_04050C_A	Alpha factor mating pheromone precursor; three copies of pheromone that are proteolytically processed by Kex2p and possibly by Orf19.5851p; required for alpha cells to mate; expressed specifically in opaque phase MTLalpha/MTLalpha cells	0.880379	83.5838	FALSE	67.5	135	0.607407	FALSE	FALSE	103.5	207	0.0531401	FALSE	NA	NA	6031	NA	NA
C1_04180W_A	NA	orf19.1052	35	E	5	C1_04180W_A	Predicted histone H2B; Hap43-induced gene; Spider biofilm repressed	0.374939	47.4605	FALSE	53	106	0.490566	FALSE	FALSE	42.5	85	0.258824	FALSE	NA	NA	5786	NA	NA
C1_04220C_A	NA	orf19.1057	33	F	11	C1_04220C_A	Ortholog of C. dubliniensis CD36 : Cd36_03980, C. parapsilosis CDC317 : CPAR2_107050, Candida tenuis NRRL Y-1498 : CANTEDRAFT_113999 and Debaryomyces hansenii CBS767 : DEHA2D12518g	0.519992	99.7935	FALSE	77.5	155	0.419355	FALSE	FALSE	128.5	257	0.0233463	FALSE	NA	NA	5666	NA	NA
C1_04230W_A	NA	orf19.1058	5	G	1	C1_04230W_A	Ortholog(s) have ubiquitin binding activity, role in ubiquitin-dependent protein catabolic process and proteasome regulatory particle, lid subcomplex, proteasome storage granule localization	0.788457	143.595	FALSE	126.5	253	0.545455	FALSE	FALSE	163	326	0	FALSE	RPN13	NA	4122	NA	CAL0000175707
C1_04250C_A	NA	orf19.1060	33	F	12	C1_04250C_A	Ortholog of Candida albicans WO-1 : CAWG_00968	0.728276	119.059	FALSE	105	210	0.519048	FALSE	FALSE	135	270	0.0037037	FALSE	NA	NA	5968	NA	NA
C1_04270C_A	NA	orf19.1062	23	F	11	C1_04270C_A	Ortholog of C. dubliniensis CD36 : Cd36_04020, C. parapsilosis CDC317 : CPAR2_107000, Candida tenuis NRRL Y-1498 : CANTEDRAFT_113990 and Pichia stipitis Pignal : PICST_32780	0.96361	102.22	FALSE	64.5	129	0.627907	FALSE	FALSE	162	324	0.0246914	FALSE	NA	Viable	2442	NA	CAL0000188570
C1_04340C_A	NA	orf19.1070	21	G	9	C1_04340C_A	Ortholog(s) have cytoplasm localization	0.831356	134.107	FALSE	119.5	239	0.573222	FALSE	FALSE	150.5	301	0.0199336	FALSE	YMR010W	NA	1254	NA	CAL0000200078
C1_04510W_A	NA	orf19.6845	30	C	3	C1_04510W_A	Putative transcription factor with bZIP DNA-binding motif; rat catheter biofilm induced	1.30277	65.2993	FALSE	41	82	0.743902	FALSE	FALSE	104	208	0.0576923	FALSE	NA	NA	5496	NA	NA
C1_04530C_A	NA	orf19.6847	24	D	9	C1_04530C_A	Putative tRNA U44 2'-O-methyltransferase; virulence-group-correlated expression; induced during oral infection; mutants have reduced ability to damage oral epithelial cells; early-stage flow model biofilm induced	1.11051	86.0596	FALSE	62.5	125	0.672	FALSE	FALSE	118.5	237	0.00421941	FALSE	TRM44	Viable	2569	NA	CAL0000181781
C1_04640W_A	NA	orf19.782	23	F	12	C1_04640W_A	Ortholog(s) have serine hydrolase activity, triglyceride lipase activity, role in lipid homeostasis and lipid particle localization	1.01815	104.803	FALSE	72.5	145	0.648276	FALSE	FALSE	151.5	303	0.0264026	FALSE	LDH1	Viable	2401	NA	CAL0000179190
C1_04780C_A	NA	orf19.764	19	H	7	C1_04780C_A	Ortholog(s) have clathrin-coated vesicle, cytoplasm localization	0.916291	124.509	FALSE	97.5	195	0.6	FALSE	FALSE	159	318	0	FALSE	SCY1	Viable	2881	NA	CAL0000179163
C1_04790W_A	NA	orf19.763	18	A	9	C1_04790W_A	Small subunit of the heterodimeric cap binding complex; component of the spliceosomal commitment complex; Spider biofilm repressed	0.857262	115.598	FALSE	83	166	0.578313	FALSE	FALSE	161	322	0.00621118	FALSE	CBC2	Viable	1805	NA	CAL0000178064
C1_04830W_A	NA	orf19.759	1	C	3	C1_04830W_A	Ortholog(s) have role in ER to Golgi vesicle-mediated transport, retrograde vesicle-mediated transport, Golgi to ER and COPI vesicle coat, cytosol, endosome localization	0.829279	8.12404	FALSE	5.5	11	0.909091	TRUE	FALSE	12	24	0.791667	TRUE	SEC21	Lethal	556	NA	CAL0000193121
C1_04840C_A	NA	orf19.758	8	H	5	C1_04840C_A	Ortholog(s) have signal sequence binding activity, role in vacuolar transport and late endosome localization	0.765858	127.391	FALSE	93	186	0.548387	FALSE	FALSE	174.5	349	0.0286533	FALSE	MRL1	NA	3930	NA	CAL0000180993
C1_04860W_A	NA	orf19.757	8	E	10	C1_04860W_A	Ortholog of S. cerevisiae : YPR089W, C. glabrata CBS138 : CAGL0K08008g, C. dubliniensis CD36 : Cd36_04600, C. parapsilosis CDC317 : CPAR2_105630 and Candida tenuis NRRL Y-1498 : CANTEDRAFT_129373	1.02608	98.4581	FALSE	65.5	131	0.648855	FALSE	FALSE	148	296	0.0202703	FALSE	YPR089W	Lethal	3750	NA	CAL0000177097
C1_04910C_A	NA	orf19.752	5	F	6	C1_04910C_A	Has domain(s) with predicted methyltransferase activity and role in metabolic process	0.828896	84.423	FALSE	64.5	129	0.589147	FALSE	FALSE	110.5	221	0.0588235	FALSE	NA	NA	4065	NA	CAL0000195447
C1_04970W_A	NA	orf19.51	25	E	4	C1_04970W_A	Ortholog(s) have role in mitochondrion organization, translational initiation and eukaryotic translation initiation factor 3 complex localization	0.381382	122.413	FALSE	92.5	185	0.32973	FALSE	FALSE	162	324	0.0185185	FALSE	CLU1	Viable	2424	NA	CAL0000196200
C1_04980C_A	NA	orf19.52	18	G	9	C1_04980C_A	Ortholog(s) have role in cellular iron ion homeostasis and mitochondrion localization	0.933179	101.602	FALSE	74	148	0.608108	FALSE	FALSE	139.5	279	0.00358423	FALSE	MMT1	Viable	1587	NA	CAL0000174586
C1_05140W_A	NA	orf19.4056	30	D	7	C1_05140W_A	Transcription factor; recruits Hda1 to hypha-specific promoters; Tn mutation affects filamentation; Hap43-repressed; Spider and flow model biofilm induced; required for Spider biofilm formation; Bcr1-repressed in RPMI a/a biofilms	0.263128	68.6313	TRUE	41.5	83	0.481928	FALSE	TRUE	113.5	227	0.325991	FALSE	NA	NA	4196	NA	NA
C1_05210C_A	NA	orf19.445	6	C	1	C1_05210C_A	Protein of unknown function; repressed by prostaglandins	1.0177	113.664	FALSE	81	81	0.641975	FALSE	FALSE	159.5	319	0.00940439	FALSE	YNR040W	Viable	1271	NA	CAL0000195827
C1_05220C_A	NA	orf19.444	21	F	2	C1_05220C_A	Has domain(s) with predicted nucleic acid binding, nucleotide binding activity	1.09912	104.226	FALSE	76.5	153	0.679739	FALSE	FALSE	142	284	0.0387324	FALSE	NA	Viable	2521	NA	CAL0000185681
C1_05230W_A	NA	orf19.443	10	F	11	C1_05230W_A	Ortholog(s) have DNA-directed RNA polymerase activity, RNA polymerase III activity and role in tRNA transcription from RNA polymerase III promoter, transcription initiation from RNA polymerase III promoter	0.570014	113.102	FALSE	78	156	0.5	FALSE	FALSE	164	328	0.115854	FALSE	RPC25	Lethal	489	NA	CAL0000199486
C1_05370C_A	NA	orf19.428	21	E	11	C1_05370C_A	Putative serine/threonine kinase; induced during planktonic growth; rat catheter biofilm repressed	0.987563	123.699	FALSE	101	202	0.633663	FALSE	FALSE	151.5	303	0.0165017	FALSE	IKS1	Viable	2520	NA	CAL0000176582
C1_05390C_A	NA	orf19.426	27	B	6	C1_05390C_A	Ortholog of C. dubliniensis CD36 : Cd36_05120, C. parapsilosis CDC317 : CPAR2_107740, Candida tenuis NRRL Y-1498 : CANTEDRAFT_136277 and Debaryomyces hansenii CBS767 : DEHA2A02266g	0.926486	66.4078	FALSE	49	98	0.632653	FALSE	FALSE	90	180	0.0722222	FALSE	NA	NA	5377	NA	NA
C1_05400C_A	NA	orf19.425	8	H	9	C1_05400C_A	Has domain(s) with predicted translation release factor activity and role in translational termination	0.867628	116.013	FALSE	86	172	0.598837	FALSE	FALSE	156.5	313	0.0447284	FALSE	YOL114C	NA	4012	NA	CAL0000187498
C1_05420W_A	NA	orf19.423	12	B	9	C1_05420W_A	Ortholog(s) have enzyme activator activity, m7G(5')pppN diphosphatase activity, mRNA binding activity, role in deadenylation-dependent decapping of nuclear-transcribed mRNA and cytoplasmic mRNA processing body localization	0.453474	88.3629	FALSE	64	128	0.460938	FALSE	FALSE	122	244	0.151639	FALSE	DCP1	Lethal	9	NA	CAL0000197764
C1_05490C_A	NA	orf19.415	5	B	10	C1_05490C_A	Putative protein of unknown function; Hap43p-repressed gene	0.795301	96.4754	FALSE	73	146	0.582192	FALSE	FALSE	127.5	255	0.0745098	FALSE	MIC26	NA	3979	NA	CAL0000188725
C1_05500W_A	NA	orf19.414	5	B	9	C1_05500W_A	Predicted mitochondrial small ribosomal subunit; rat catheter and Spider biofilm induced	0.778294	84.4097	FALSE	62.5	125	0.712	FALSE	FALSE	114	228	0.372807	FALSE	RSM22	NA	3962	NA	CAL0000174389
C1_05560W_A	NA	orf19.410.3	11	B	7	C1_05560W_A	Lumazine synthase (6,7-dimethyl-8-ribityllumazine synthase, DMRL synthase); catalyzes the penultimate step in the synthesis of riboflavin; Hap43-induced; rat catheter and Spider biofilm repressed	0.667045	93.9149	FALSE	70	140	0.507143	FALSE	FALSE	126	126	0.0396825	FALSE	RIB4	Lethal	128	NA	CAL0000184983
C1_05670W_A	NA	orf19.2484	17	A	7	C1_05670W_A	Has domain(s) with predicted peptidase activity and role in proteolysis	0.603251	119.029	FALSE	92	184	0.456522	FALSE	FALSE	154	308	0.00649351	FALSE	YDR415C	Viable	2494	NA	CAL0000183285
C1_05690C_A	NA	orf19.2481	22	C	1	C1_05690C_A	Protein of unknown function; Spider biofilm induced	0.780746	85.92	FALSE	76.5	153	0.575163	FALSE	FALSE	96.5	193	0.0725389	FALSE	NA	Lethal	1276	NA	CAL0000190853
C1_05760C_A	NA	orf19.2475	28	F	10	C1_05760C_A	GPI-anchored adhesin-like protein of the cell wall; role in cell wall integrity; required for normal virulence; induced in high iron and during cell wall regeneration; Hap43-repressed	0.844784	95.6661	FALSE	71.5	143	0.58042	FALSE	FALSE	128	256	0.0234375	FALSE	NA	NA	6418	NA	NA
C1_05830W_A	NA	orf19.2468	8	E	11	C1_05830W_A	Ortholog(s) have trans-aconitate 3-methyltransferase activity and cytosol, nucleus localization	0.976827	119.035	FALSE	78.5	157	0.643312	FALSE	FALSE	180.5	361	0.0526316	FALSE	TMT1	Lethal	3760	NA	CAL0000185094
C1_05960W_A	NA	orf19.2451	28	F	11	C1_05960W_A	Putative GPI-anchored cell wall protein; repressed in core caspofungin response; Hog1-induced; regulated by Ssn6; Mob2-dependent hyphal regulation; flow model biofilm induced	0.725364	76.9578	FALSE	51.5	103	0.524272	FALSE	FALSE	115	230	0.0173913	FALSE	NA	NA	5503	NA	NA
C1_05990C_A	NA	orf19.2446	13	B	12	C1_05990C_A	Ortholog(s) have cell division site, cell tip, cytoplasm, nucleus localization	0.628589	126.293	FALSE	100	200	0.47	FALSE	FALSE	159.5	319	0.00626959	FALSE	YDL144C	Viable	1642	NA	CAL0000195493
C1_06000W_A	NA	orf19.2445	12	H	7	C1_06000W_A	Putative dicarboxylic amino acid permease; fungal-specific (no human or murine homolog); induced by alpha pheromone in SpiderM medium	0.761475	120.723	FALSE	84	168	0.535714	FALSE	FALSE	173.5	347	0.00576369	FALSE	NA	Viable	1801	NA	CAL0000178342
C1_06060C_A	NA	orf19.2439	9	C	11	C1_06060C_A	Fatty acid biosynthetic protein; shows colony morphology-related gene regulation by Ssn6p; protein newly produced during adaptation to the serum	0.574014	118.547	FALSE	81	162	0.561728	FALSE	FALSE	173.5	347	0.221902	FALSE	NA	NA	4327	NA	CAL0000199317
C1_06070W_A	NA	orf19.2438	18	A	7	C1_06070W_A	Ortholog(s) have mitochondrion, ribosome localization	1.65631	83.2992	TRUE	45.5	91	0.824176	FALSE	FALSE	152.5	305	0.0786885	FALSE	MRPS12	Viable	1799	NA	CAL0000176693
C1_06090C_A	NA	orf19.2436	18	A	6	C1_06090C_A	Predicted protein serine/threonine kinase; Spider biofilm induced	0.875121	97.857	FALSE	63	126	0.587302	FALSE	FALSE	152	304	0.00986842	FALSE	SKY1	Lethal	1798	NA	CAL0000186077
C1_06270W_A	NA	orf19.1823	19	C	9	C1_06270W_A	Predicted membrane protein; transcript repressed by ciclopirox olamine	0.839689	84.6079	FALSE	51.5	103	0.572816	FALSE	FALSE	139	278	0.0107914	FALSE	NA	Viable	1784	NA	CAL0000193197
C1_06280C_A	NA	orf19.1822	30	D	9	C1_06280C_A	Zn(II)2Cys6 transcription factor; role in hyphal extension, virulence, adherence to plastic; rat catheter biofilm induced; has a long 5'-UTR that regulates translational efficiency and controls transition to filamentous growth	1.16725	91.4877	FALSE	60	120	0.716667	FALSE	FALSE	139.5	279	0.0896057	FALSE	NA	NA	4257	NA	NA
C1_06400C_A	NA	orf19.6271	23	G	11	C1_06400C_A	Ortholog(s) have role in mRNA splicing, via spliceosome and nucleus, transcriptionally active chromatin localization	1.07689	102.411	FALSE	69	138	0.673913	FALSE	FALSE	152	304	0.0427632	FALSE	THP3	Viable	2482	NA	CAL0000199872
C1_06510C_A	NA	orf19.6263	23	H	10	C1_06510C_A	Predicted MFS membrane transporter; member of the monocarboxylate porter (MCP) family; Spider biofilm induced	0.450761	81.3465	FALSE	86.5	173	0.612717	FALSE	FALSE	76.5	153	0.392157	FALSE	MCH4	Viable	2480	NA	CAL0000177667
C1_06540C_A	NA	orf19.6259	23	E	1	C1_06540C_A	Exosome non-catalytic core component; involved in 3'-5' RNA processing and degradation in the nucleus and cytoplasm; Spider biofilm induced	0.857769	73.8918	FALSE	56	112	0.660714	FALSE	FALSE	97.5	195	0.2	FALSE	RRP43	Viable	114	NA	CAL0000184319
C1_06590C_A	NA	orf19.6252	15	F	3	C1_06590C_A	Ortholog(s) have RNA polymerase II transcription factor binding transcription factor activity, core RNA polymerase II binding transcription factor activity	0.429186	54.95	FALSE	49.5	99	0.434343	FALSE	FALSE	61	122	0.131148	FALSE	SPN1	Lethal	226	NA	CAL0000188700
C1_06710W_A	NA	orf19.6239	15	B	4	C1_06710W_A	Putative serine/threonine protein kinase; possibly an essential gene, disruptants not obtained by UAU1 method	0.447308	98.4987	FALSE	73.5	147	0.394558	FALSE	FALSE	132	264	0.0530303	FALSE	KIN28	Lethal	304	NA	CAL0000201956
C1_06760C_A	NA	orf19.6234	10	A	5	C1_06760C_A	Putative U2 snRNP component; mutation confers hypersensitivity to 5-fluorocytosine (5-FC), 5-fluorouracil (5-FU), and tubercidin (7-deazaadenosine); Hap43-induced, Spider biofilm induced	0.752159	131.551	FALSE	101.5	203	0.536946	FALSE	FALSE	170.5	341	0.0175953	FALSE	IPI3	Lethal;;;;Viable	702	NA	CAL0000201524
C1_06770W_A	NA	orf19.6233	11	H	4	C1_06770W_A	Ortholog(s) have endoplasmic reticulum, nuclear envelope localization	0.0569869	36.3731	FALSE	49	98	0.510204	FALSE	FALSE	27	27	0.481481	FALSE	YNL181W	Lethal	86	NA	CAL0000177463
C1_06800W_A	NA	orf19.6230	18	B	10	C1_06800W_A	Ortholog(s) have enzyme regulator activity, pyrophosphatase activity	0.91023	111.411	FALSE	75	150	0.6	FALSE	FALSE	165.5	331	0.0060423	FALSE	RAI1	Viable	1946	NA	CAL0000178137
C1_06860W_A	NA	orf19.6224	25	A	9	C1_06860W_A	RTA domain protein; predicted role in response to stress; Spider biofilm induced	0.827798	123.087	FALSE	96.5	193	0.569948	FALSE	FALSE	157	314	0.0159236	FALSE	NA	Viable	2331	NA	CAL0000199366
C1_07040C_A	NA	orf19.6200	3	E	3	C1_07040C_A	Pry family pathogenesis-related protein; oral infection upregulated gene; mutant has reduced capacity to damage oral epithelial cells	0.877918	79.6822	FALSE	54.5	109	0.614679	FALSE	FALSE	116.5	233	0.0729614	FALSE	NA	NA	3851	NA	CAL0000178383
C1_07050C_A	NA	orf19.6199	1	B	8	C1_07050C_A	Ortholog(s) have ATP-dependent 5'-3' DNA helicase activity and DNA helicase A complex, alpha DNA polymerase:primase complex, cytosol localization	1.01234	112.583	FALSE	84.5	169	0.639053	FALSE	FALSE	150	300	0.00666667	FALSE	HCS1	Viable	857	NA	CAL0000193898
C1_07090C_A	NA	orf19.6195	17	A	5	C1_07090C_A	Ortholog(s) have 3'-5'-exoribonuclease activity	0.651829	121.027	FALSE	93	186	0.483871	FALSE	FALSE	157.5	315	0.00952381	FALSE	RNH70	NA	2458	NA	CAL0000194430
C1_07210C_A	NA	orf19.4446	17	H	1	C1_07210C_A	Protein similar to ammomium permeases that is probably inactive, as a mep2 mep3 double homozygous null mutation abolishes cellular ammomium permease activity; fungal-specific (no human or murine homolog)	0.554163	123.354	FALSE	92.5	185	0.432432	FALSE	FALSE	164.5	329	0.0121581	FALSE	NA	Viable	2584	NA	CAL0000191891
C1_07260C_A	NA	orf19.4441	6	G	3	C1_07260C_A	Ortholog(s) have DNA replication origin binding, double-stranded DNA binding, single-stranded DNA binding activity	0.493905	118.975	FALSE	95	95	0.4	FALSE	FALSE	149	298	0.0167785	FALSE	MCM10	Viable	19	NA	CAL0000193912
C1_07360W_A	NA	orf19.4435	1	H	9	C1_07360W_A	Ortholog(s) have structural constituent of cytoskeleton activity, role in microtubule nucleation and spindle pole body localization	0.717954	85.4868	FALSE	56	112	0.517857	FALSE	FALSE	130.5	261	0.0114943	FALSE	STU1	Lethal	876	NA	CAL0000197796
C1_07470C_A	NA	orf19.2798	19	G	4	C1_07470C_A	Putative helicase; fungal-specific (no human or murine homolog)	0.915043	89.0112	FALSE	57	114	0.605263	FALSE	FALSE	139	278	0.0143885	FALSE	IRC3	Viable	1815	NA	CAL0000186343
C1_07490C_A	NA	orf19.2796	15	E	7	C1_07490C_A	Ortholog(s) have DNA-directed DNA polymerase activity, role in DNA replication initiation, telomere capping and alpha DNA polymerase:primase complex, cytosol, nuclear envelope localization	0.384619	65.4026	FALSE	59	118	0.347458	FALSE	FALSE	72.5	145	0.0413793	FALSE	POL12	Lethal	262	NA	CAL0000183205
C1_07630W_A	NA	orf19.2782	9	B	10	C1_07630W_A	Ortholog(s) have disulfide oxidoreductase activity, role in cellular response to oxidative stress, response to osmotic stress and mitochondrial matrix localization	0.792339	117.729	FALSE	84	168	0.595238	FALSE	FALSE	165	330	0.106061	FALSE	GRX5	NA	3779	NA	CAL0000183749
C1_07640C_A	NA	orf19.2781	8	F	4	C1_07640C_A	Protein with predicted serine/threonine kinase and tyrosine kinase domains; possibly an essential gene, disruptants not obtained by UAU1 method; Spider biofilm induced	0.941851	136.66	FALSE	101.5	203	0.62069	FALSE	FALSE	184	368	0.0271739	FALSE	NA	NA	3778	NA	CAL0000195277
C1_07660W_A	NA	orf19.2778	2	B	7	C1_07660W_A	Protein of unknown function; transcript is upregulated in clinical isolates from HIV+ patients with oral candidiasis	0.96052	106.75	FALSE	71	142	0.697183	FALSE	FALSE	160.5	321	0.208723	FALSE	URB1	Lethal	846	NA	CAL0000198519
C1_07670W_A	NA	orf19.1227	30	D	10	C1_07670W_A	Putative Zn(II)2Cys6 transcription factor	0.965053	83.3667	FALSE	50	100	0.63	FALSE	FALSE	139	278	0.028777	FALSE	NA	NA	4489	NA	NA
C1_07690C_A	NA	orf19.1229	2	E	3	C1_07690C_A	Ortholog(s) have importin-alpha export receptor activity, role in cell division, protein export from nucleus and nuclear membrane localization	1.10492	32.3535	FALSE	26.5	53	0.811321	FALSE	FALSE	39.5	79	0.43038	FALSE	CSE1	Lethal	833	NA	CAL0000195471
C1_07830C_A	NA	orf19.5053	6	D	6	C1_07830C_A	Ortholog(s) have acetyltransferase activity, chromatin binding activity	0.904874	118.11	FALSE	93	93	0.602151	FALSE	FALSE	150	300	0.0166667	FALSE	ECO1	Viable	208	NA	CAL0000174681
C1_07950C_A	NA	orf19.5066	11	E	1	C1_07950C_A	Putative pre-60S pre-ribosomal particle subunit; essential gene; S. cerevisiae ortholog RRP17 is essential; Hap43p-induced; rat catheter biofilm induced	0.634048	110.3	FALSE	79	158	0.493671	FALSE	FALSE	154	154	0.0454545	FALSE	RRP17	Lethal	79	NA	CAL0000175073
C1_07960W_A	NA	orf19.5067	3	C	6	C1_07960W_A	Predicted nuclear exosome-associated nucleic acid binding protein; rat catheter and Spider biofilm induced	0.992028	88.3459	FALSE	70	140	0.685714	FALSE	FALSE	111.5	223	0.152466	FALSE	LRP1	NA	4263	NA	CAL0000186441
C1_08020W_A	NA	orf19.5074	15	D	2	C1_08020W_A	Ortholog(s) have SUMO activating enzyme activity, role in protein sumoylation and SUMO activating enzyme complex localization	0.524643	129.422	FALSE	100	200	0.41	FALSE	FALSE	167.5	335	0.00298507	FALSE	UBA2	Lethal	370	NA	CAL0000174476
C1_08060W_A	NA	orf19.5078	9	D	2	C1_08060W_A	Protein of unknown function; Hap43-repressed gene; rat catheter biofilm repressed	0.662956	95.6347	FALSE	68	136	0.5	FALSE	FALSE	134.5	269	0.0297398	FALSE	NA	NA	4284	NA	CAL0000174295
C1_08110W_A	NA	orf19.5085	9	E	8	C1_08110W_A	Ortholog(s) have nuclear localization sequence binding, protein transporter activity and role in mRNA export from nucleus, protein import into nucleus, regulation of mitosis, regulation of protein desumoylation	0.387868	77.2043	FALSE	65.5	131	0.519084	FALSE	FALSE	91	182	0.291209	FALSE	PSE1	Lethal;;;;Viable	544	NA	CAL0000200179
C1_08140W_A	NA	orf19.5090	22	E	3	C1_08140W_A	Ortholog(s) have tRNA-specific adenosine deaminase activity, tRNA-specific adenosine-34 deaminase activity and role in adenosine to inosine editing, tRNA modification	1.01901	80.5078	FALSE	74.5	149	0.657718	FALSE	FALSE	87	174	0.0517241	FALSE	TAD3	Lethal	734	NA	CAL0000187006
C1_08160W_A	NA	orf19.5093	2	A	3	C1_08160W_A	Ortholog(s) have DNA translocase activity	1.35998	105.534	FALSE	75	150	0.766667	FALSE	FALSE	148.5	297	0.0909091	FALSE	SFH1	Lethal;;;;Viable	800	NA	CAL0000186865
C1_08240C_A	NA	orf19.5103	20	A	3	C1_08240C_A	Protein with a predicted phosphoglycerate mutase family domain; Hap43-repressed; clade-associated gene expression; induced by hypoxia	0.810089	120.912	FALSE	96.5	193	0.559585	FALSE	FALSE	151.5	303	0.00990099	FALSE	NA	Viable	2903	NA	CAL0000180276
C1_08550C_A	NA	orf19.400	27	B	11	C1_08550C_A	HMG box mitochondrial protein; binds to mt DNA and the HWP1 promoter; mutant phenotype and functional complementation of an S. cerevisiae abf2 mutation suggest role in mt genome replication, maintenance; flow and Spider biofilm repressed	0.94265	95.6831	FALSE	58.5	117	0.615385	FALSE	FALSE	156.5	313	0.0127796	FALSE	NA	NA	5763	NA	NA
C1_08640W_A	NA	orf19.4722	5	D	4	C1_08640W_A	Ortholog(s) have sequence-specific DNA binding RNA polymerase II transcription factor activity	0.735257	118.319	FALSE	91.5	183	0.540984	FALSE	FALSE	153	306	0.0424837	FALSE	RTG1	NA	3792	NA	CAL0000175785
C1_08660C_A	NA	orf19.4724	15	H	9	C1_08660C_A	Ortholog(s) have RNA binding activity, role in spliceosomal complex assembly and U2-type prespliceosome localization	0.718465	116.344	FALSE	96	192	0.59375	FALSE	FALSE	141	282	0.166667	FALSE	PRP11	Lethal	292	NA	CAL0000185007
C1_08680C_A	NA	orf19.4726	15	D	1	C1_08680C_A	Ortholog(s) have calcium ion binding, enzyme activator activity	0.572602	100	FALSE	80	160	0.45625	FALSE	FALSE	125	250	0.036	FALSE	FRQ1	Lethal	368	NA	CAL0000194595
C1_08710W_A	NA	orf19.4730	3	D	10	C1_08710W_A	Ortholog of S. cerevisiae : YNL050C, C. glabrata CBS138 : CAGL0G01276g, C. dubliniensis CD36 : Cd36_08220, C. parapsilosis CDC317 : CPAR2_804440 and Candida tenuis NRRL Y-1498 : CANTEDRAFT_94168	0.817688	81.1203	FALSE	61.5	123	0.585366	FALSE	FALSE	107	214	0.0607477	FALSE	YNL050C	NA	4089	NA	CAL0000199763
C1_08770W_A	NA	orf19.4735	25	C	6	C1_08770W_A	Ornithine cyclodeaminase family protein; Sef1, Sfu1, and Hap43-regulated; ortholog of S. cerevisiae YGL159W and S. pombe SPAP11E10.01; rat catheter biofilm induced	0.511697	108.812	FALSE	80	160	0.41875	FALSE	FALSE	148	296	0.0304054	FALSE	YGL159W	Lethal;;;;Viable	2346	NA	CAL0000179983
C1_08780W_A	NA	orf19.4736	7	C	10	C1_08780W_A	Ortholog(s) have alkaline phosphatase activity and role in cellular response to cadmium ion, detoxification of cadmium ion, nicotinamide nucleotide metabolic process, protein dephosphorylation	0.850151	132.917	FALSE	117	234	0.57265	FALSE	FALSE	151	302	0	FALSE	PHO8	Viable	1656	NA	CAL0000197686
C1_09020W_A	NA	orf19.4758	6	A	10	C1_09020W_A	Putative reductase or dehydrogenase; Hap43-repressed gene; alkaline repressed	1.26973	128.938	FALSE	95	95	0.726316	FALSE	FALSE	175	350	0.0257143	FALSE	NA	Viable	1416	NA	CAL0000196894
C1_09040C_A	NA	orf19.4760	19	B	2	C1_09040C_A	Putative protein-histidine N-methyltransferase; Spider biofilm induced	0.470004	88.5438	FALSE	56	112	0.410714	FALSE	FALSE	140	280	0.0571429	FALSE	HPM1	NA	2942	NA	CAL0000175693
C1_09070W_A	NA	orf19.4764	22	E	5	C1_09070W_A	Ortholog(s) have poly(A)-specific ribonuclease activity, role in mRNA 3'-end processing, postreplication repair and PAN complex localization	0.880818	77.1038	FALSE	82	164	0.72561	FALSE	FALSE	72.5	145	0.337931	FALSE	PAN2	Lethal	1244	NA	CAL0000194881
C1_09100W_A	NA	orf19.4767	29	H	12	C1_09100W_A	Zn(II)2Cys6 transcription factor; required for yeast cell adherence to silicone substrate; Spider biofilm induced	0.764721	132.267	FALSE	107	214	0.537383	FALSE	FALSE	163.5	327	0.00611621	FALSE	NA	NA	4412	NA	NA
C1_09110W_A	NA	orf19.4768	24	H	11	C1_09110W_A	Protein of unknown function; Spider biofilm induced	1.12343	90.5193	FALSE	57.5	115	0.678261	FALSE	FALSE	142.5	285	0.0105263	FALSE	NA	Viable	2358	NA	CAL0000188576
C1_09130W_A	NA	orf19.4771	19	F	7	C1_09130W_A	Protein of unknown function; Spider biofilm induced	1.05075	79.5299	FALSE	50	100	0.66	FALSE	FALSE	126.5	253	0.027668	FALSE	NA	NA	3411	NA	CAL0000176316
C1_09210C_A	NA	orf19.4779	19	H	12	C1_09210C_A	Putative transporter; slightly similar to the Sit1p siderophore transporter; Gcn4p-regulated; fungal-specific; induced by Mnl1p under weak acid stress	0.746946	117.237	FALSE	93.5	187	0.529412	FALSE	FALSE	147	294	0.00680272	FALSE	VBA5	Viable	1515	NA	CAL0000193702
C1_09220W_A	NA	orf19.4780	24	D	10	C1_09220W_A	Predicted MFS family membrane transporter, member of the drug:proton antiporter (12 spanner) (DHA1) family; Spider biofilm induced	0.917288	74.8799	FALSE	44.5	89	0.606742	FALSE	FALSE	126	252	0.015873	FALSE	NA	Viable	2334	NA	CAL0000188365
C1_09240C_A	NA	orf19.4783	20	B	1	C1_09240C_A	Protein of unknown function; induced during chlamydospore formation in both C. albicans and C. dubliniensis	0.900557	104.074	FALSE	87	174	0.603448	FALSE	FALSE	124.5	249	0.0240964	FALSE	NA	Viable	2711	NA	CAL0000201655
C1_09360C_A	NA	orf19.4798	3	G	12	C1_09360C_A	Ortholog(s) have role in establishment of protein localization to plasma membrane and mitochondrion, plasma membrane localization	NA	5.24404	FALSE	5.5	11	1	TRUE	FALSE	5	10	1	TRUE	EFR3	Viable	2366	NA	CAL0000200870
C1_09370W_A	NA	orf19.4799	7	G	10	C1_09370W_A	Putative mRNA splicing factor; ortholog is essential in S. cerevisiae; Spider biofilm induced	1.02413	145.643	FALSE	108.5	217	0.737327	FALSE	FALSE	195.5	391	0.268542	FALSE	CEF1	Lethal	539	NA	CAL0000201853
C1_09430W_A	NA	orf19.4805	13	H	7	C1_09430W_A	Putative membrane protein; induced by alpha pheromone in SpiderM medium; Hap4-induced gene; Spider biofilm induced	0.809719	76.4264	FALSE	49.5	99	0.575758	FALSE	FALSE	118	236	0.0466102	FALSE	RSN1	Viable	2998	NA	CAL0000193886
C1_09440W_A	NA	orf19.4807	6	D	9	C1_09440W_A	Ortholog(s) have inorganic diphosphatase activity, role in aerobic respiration and mitochondrion localization	1.15444	132.023	FALSE	105	105	0.685714	FALSE	FALSE	166	332	0.00301205	FALSE	PPA2	Lethal	1956	NA	CAL0000198968
C1_09520C_A	NA	orf19.4816	5	B	1	C1_09520C_A	Protein of unknown function; induced by nitric oxide	0.89836	130.12	FALSE	107.5	215	0.595349	FALSE	FALSE	157.5	315	0.00634921	FALSE	YMR209C	NA	3798	NA	CAL0000181027
C1_09670C_A	NA	orf19.4830	27	C	2	C1_09670C_A	Has domain(s) with predicted DNA binding activity, role in DNA recombination, DNA repair, DNA replication and nucleus localization	0.364674	82.8734	FALSE	68	136	0.470588	FALSE	FALSE	101	202	0.237624	FALSE	NA	NA	6258	NA	NA
C1_09710C_A	NA	orf19.4835	16	A	7	C1_09710C_A	Ortholog(s) have role in endonucleolytic cleavage in 5'-ETS of tricistronic rRNA transcript (SSU-rRNA, 5.8S rRNA and LSU-rRNA), more	-0.719464	11.726	FALSE	12.5	25	0.44	FALSE	FALSE	11	22	0.727273	FALSE	UTP7	Lethal	249	NA	CAL0000181309
C1_09780C_A	NA	orf19.4843	5	H	2	C1_09780C_A	Putative iron/copper reductas; involved in iron homeostasis; rat catheter and Spider biofilm induced	0.810731	117.164	FALSE	95	190	0.563158	FALSE	FALSE	144.5	289	0.017301	FALSE	FRE8	NA	3799	NA	CAL0000198623
C1_09790C_A	NA	orf19.4844	5	C	4	C1_09790C_A	Ortholog(s) have RNA binding, polynucleotide adenylyltransferase activity, protein binding, bridging activity	0.730333	122.866	FALSE	102	204	0.588235	FALSE	FALSE	148	296	0.14527	FALSE	AIR2	NA	3800	NA	CAL0000199717
C1_09800C_A	NA	orf19.4845	16	H	1	C1_09800C_A	Putative integral membrane protein; fluconazole-induced	0.611654	133.447	FALSE	106	212	0.457547	FALSE	FALSE	168	336	0	FALSE	TVP18	Viable	2098	NA	CAL0000196216
C1_09810W_A	NA	orf19.4846	12	D	11	C1_09810W_A	GlcNAc-induced protein	0.938994	98.2777	FALSE	68.5	137	0.613139	FALSE	FALSE	141	282	0.0106383	FALSE	YGR210C	NA	2097	NA	CAL0000179660
C1_09840C_A	NA	orf19.4849	10	C	10	C1_09840C_A	Protein required for localizing proteasomes to the nucleus; involved in ubiquitin-mediated protein degradation; possibly an essential gene, disruptants not obtained by UAU1 method; Spider biofilm induced	0.978822	129.541	FALSE	97	194	0.634021	FALSE	FALSE	173	346	0.0260116	FALSE	STS1	Lethal	30	NA	CAL0000185317
C1_09850C_A	NA	orf19.4850	12	G	4	C1_09850C_A	Ortholog(s) have cytosol, nucleus localization	0.679611	120.433	FALSE	98	196	0.494898	FALSE	FALSE	148	296	0.00337838	FALSE	YPL260W	Viable	3454	NA	CAL0000174016
C1_10120C_A	NA	orf19.4882	4	G	1	C1_10120C_A	TFIIE small subunit; involved in RNA polymerase II transcription initiation; Spider biofilm induced	0.824694	123.906	FALSE	108.5	217	0.631336	FALSE	FALSE	141.5	283	0.159011	FALSE	TFA2	Lethal	206	NA	CAL0000190129
C1_10200C_A	NA	orf19.4889	7	C	2	C1_10200C_A	Predicted MFS family membrane transporter, member of the drug:proton antiporter (12 spanner) (DHA1) family; Spider biofilm induced	1.004	143.29	FALSE	118	236	0.652542	FALSE	FALSE	174	348	0.0517241	FALSE	HOL1	Viable	1520	NA	CAL0000190891
C1_10270C_A	NA	orf19.4897	18	B	8	C1_10270C_A	Putative phosphatidylinositol transporter; rat catheter and Spider biofilm repressed	0.515653	102.888	FALSE	67	134	0.410448	FALSE	FALSE	158	316	0.0126582	FALSE	SFH5	Viable	2407	NA	CAL0000192835
C1_10280C_A	NA	orf19.4898	12	E	7	C1_10280C_A	Putative protein of unknown function; induced by prostaglandins	0.660737	114.769	FALSE	89	178	0.488764	FALSE	FALSE	148	296	0.0101351	FALSE	FMP52	Viable	1865	NA	CAL0000198473
C1_10340W_A	NA	orf19.4905	21	E	10	C1_10340W_A	Putative MFS transporter; Hap43p-induced gene; also regulated by regulated by Sef1p and Sfu1p; repressed in a ssr1 null mutant	0.88203	121.112	FALSE	96.5	193	0.601036	FALSE	FALSE	152	304	0.0361842	FALSE	NA	Viable	2340	NA	CAL0000198270
C1_10350C_A	NA	orf19.4906	22	F	11	C1_10350C_A	Putative adhesin-like protein; positively regulated by Tbf1; Spider biofilm induced	0.940947	104.614	FALSE	96	192	0.635417	FALSE	FALSE	114	228	0.0657895	FALSE	BCK2	Viable	1213	NA	CAL0000195606
C1_10360C_A	NA	orf19.4907	24	G	8	C1_10360C_A	Putative protein of unknown function; Hap43p-repressed gene; increased transcription is observed upon fluphenazine treatment; possibly transcriptionally regulated by Tac1p; induced by nitric oxide; fungal-specific (no human/murine homolog	1.02528	74.3135	FALSE	47	94	0.648936	FALSE	FALSE	117.5	235	0.0212766	FALSE	YCR061W	Viable	2387	NA	CAL0000189087
C1_10420C_A	NA	orf19.983	20	D	1	C1_10420C_A	Ortholog(s) have ubiquitin protein ligase binding activity, role in protein ubiquitination, ubiquitin-dependent endocytosis and Golgi apparatus, clathrin-coated vesicle, cytosol, nucleus, plasma membrane localization	0.908744	98.1962	FALSE	72.5	145	0.6	FALSE	FALSE	133	266	0.0075188	FALSE	LDB19	Viable	2021	NA	CAL0000183537
C1_10460W_A	NA	orf19.988	13	G	6	C1_10460W_A	Protein of unknown function; oral infection upregulated gene; upregulated in strains from HIV+ patients with oral candidiasis; mutants have reduced ability to damage oral epithelial cells; transcript possibly regulated upon hyphal formation	0.539752	82.5682	FALSE	50.5	101	0.425743	FALSE	FALSE	135	270	0.0148148	FALSE	YGR149W	Viable	2727	NA	CAL0000184780
C1_10470W_A	NA	orf19.989	13	B	4	C1_10470W_A	Mitochondrial ribosomal protein of the small subunit; Spider biofilm repressed	0.662196	100.757	FALSE	72	144	0.486111	FALSE	FALSE	141	282	0.0035461	FALSE	MRPS5	Viable	3433	NA	CAL0000201693
C1_10560C_A	NA	orf19.1002	33	F	5	C1_10560C_A	Protein of unknown function; Hap43-repressed gene	0.877102	112.103	FALSE	88.5	177	0.60452	FALSE	FALSE	142	284	0.0492958	FALSE	NA	NA	6130	NA	NA
C1_10570C_A	NA	orf19.1005	30	D	4	C1_10570C_A	Protein with predicted RNI-like domains; rat catheter biofilm induced	0.77383	67.6812	FALSE	36.5	73	0.547945	FALSE	FALSE	125.5	251	0.0199203	FALSE	NA	NA	5380	NA	NA
C1_10620W_A	NA	orf19.1833	14	B	12	C1_10620W_A	Ortholog(s) have pseudouridine synthase activity	0.481922	66.7458	FALSE	55	110	0.527273	FALSE	FALSE	81	162	0.234568	FALSE	CBF5	Lethal;;;;Viable	512	NA	CAL0000194674
C1_10690W_A	NA	orf19.2352	13	H	12	C1_10690W_A	Ortholog(s) have mitochondrion localization	0.50743	121.848	FALSE	98	196	0.397959	FALSE	FALSE	151.5	303	0	FALSE	IMO32	Viable	1860	NA	CAL0000181267
C1_10710C_A	NA	orf19.2350	12	H	8	C1_10710C_A	Protein similar to S. cerevisiae Yor378w; MFS family transporter; transposon mutation affects filamentous growth; null mutants are viable; fungal-specific (no human or murine homolog)	0.761672	114.311	FALSE	89.5	179	0.536313	FALSE	FALSE	146	292	0.00684932	FALSE	AMF1	Viable	1524	NA	CAL0000192014
C1_10730W_A	NA	orf19.2346	25	E	5	C1_10730W_A	Putative protein of unknown function, transcription is positively regulated by Tbf1p	0.819946	109.941	FALSE	79	158	0.56962	FALSE	FALSE	153	306	0.0228758	FALSE	FMP40	Viable	2406	NA	CAL0000193111
C1_10740C_A	NA	orf19.2344	31	F	10	C1_10740C_A	Heat shock protein; transcript regulated by cAMP, osmotic stress, ciclopirox olamine, ketoconazole; repressed by Cyr1, Ras1; colony morphology-related regulated by Ssn6; stationary phase enriched; Hap43-induced; Spider biofilm induced	1.27487	99.1211	FALSE	65.5	131	0.725191	FALSE	FALSE	150	300	0.0166667	FALSE	NA	NA	2914	NA	NA
C1_10840C_A	NA	orf19.2333	6	E	4	C1_10840C_A	Ortholog(s) have role in retrograde transport, endosome to Golgi and cytosol, late endosome, nucleus localization	0.881395	133.492	FALSE	110	110	0.590909	FALSE	FALSE	162	324	0.0123457	FALSE	TDA3	Viable	1995	NA	CAL0000178416
C1_10880W_A	NA	orf19.2330	2	D	1	C1_10880W_A	Putative U3 snoRNA-associated protein; Hap43-induced; transposon mutation affects filamentous growth; repressed by prostaglandins	0.447211	22.7211	FALSE	17.5	35	0.685714	FALSE	FALSE	29.5	59	0.508475	FALSE	UTP6	Lethal;;;;Viable	1224	NA	CAL0000174108
C1_10920W_A	NA	orf19.2325	11	A	9	C1_10920W_A	Ortholog(s) have RNA polymerase III type 1 promoter sequence-specific DNA binding and RNA polymerase III type 1 promoter sequence-specific DNA binding TFIIIB recruiting transcription factor activity, more	0.722367	121.326	FALSE	92	184	0.532609	FALSE	FALSE	160	160	0.0375	FALSE	TFC6	Lethal	108	NA	CAL0000198278
C1_10970W_A	NA	orf19.2319	22	B	6	C1_10970W_A	Putative nucleolar protein with a predicted role in pre-rRNA processing; Hap43-induced gene; repressed in core stress response	#NAME?	9.42072	FALSE	35.5	71	0.464789	FALSE	FALSE	2.5	5	1	TRUE	ESF1	Viable	89	NA	CAL0000194444
C1_11000C_A	NA	orf19.2314	1	A	5	C1_11000C_A	Protein with a role in nucleolar integrity and processing of pre-rRNA; mutation confers hypersensitivity to 5-fluorocytosine (5-FC), 5-fluorouracil (5-FU), and tubercidin (7-deazaadenosine); Hap43-induced; Spider biofilm induced	0.988233	116.254	FALSE	79.5	159	0.704403	FALSE	FALSE	170	340	0.205882	FALSE	CGR1	Lethal	92	NA	CAL0000173953
C1_11010C_A	NA	orf19.2313	2	H	2	C1_11010C_A	Putative ortholog of S. cerevisiae Pex32 a peroxisomal integral membrane protein with a role in negative regulation of peroxisome size; Hap43-repressed gene	0.870515	121.206	FALSE	88.5	177	0.587571	FALSE	FALSE	166	332	0.0150602	FALSE	PEX32	Lethal	32	NA	CAL0000188880
C1_11020W_A	NA	orf19.2312	23	H	2	C1_11020W_A	Protein similar to ferric reductase Fre10p; possibly an essential gene, disruptants not obtained by UAU1 method	0.864453	119.305	FALSE	96.5	193	0.595855	FALSE	FALSE	147.5	295	0.040678	FALSE	NA	Lethal	2463	NA	CAL0000186071
C1_11070W_A	NA	orf19.2309	20	A	11	C1_11070W_A	Protein with a predicted role in 5'-end processing of mitochondrial RNAs; ortholog of S. cerevisiae Pet127; Hap43-induced; rat catheter and Spider biofilm induced	0.767997	137.684	FALSE	133.5	267	0.539326	FALSE	FALSE	142	284	0.00704225	FALSE	PET127	Viable	3025	NA	CAL0000196654
C1_11080W_A	NA	orf19.2308	5	H	5	C1_11080W_A	Putative 6-phosphofructo-2-kinase; catalyzes synthesis of fructose-2,6-bisphosphate; Hap43-repressed; flow model, rat catheter and Spider biofilm induced	0.84398	116.546	FALSE	94	188	0.574468	FALSE	FALSE	144.5	289	0.0103806	FALSE	PFK27	NA	3988	NA	CAL0000192951
C1_11090C_A	NA	orf19.2307	9	H	1	C1_11090C_A	Ortholog(s) have role in mRNA cleavage, mRNA polyadenylation, mitotic sister chromatid segregation, regulation of G1/S transition of mitotic cell cycle and cytosol, mRNA cleavage and polyadenylation specificity factor complex localization	0.514776	114.787	FALSE	91.5	183	0.508197	FALSE	FALSE	144	288	0.177083	FALSE	PFS2	Lethal	705	NA	CAL0000196733
C1_11100W_A	NA	orf19.2306	17	F	1	C1_11100W_A	Ortholog(s) have acireductone dioxygenase (Ni2+-requiring) activity, role in L-methionine salvage from methylthioadenosine and cytosol, nucleus localization	0.480281	105.86	FALSE	81.5	163	0.392638	FALSE	FALSE	137.5	275	0.0181818	FALSE	ADI1	Lethal	1992	NA	CAL0000199544
C1_11120C_A	NA	orf19.2304	8	F	10	C1_11120C_A	Protein similar to S. cerevisiae Gvp36p; transposon mutation affects filamentous growth	0.97653	121.583	FALSE	81	162	0.648148	FALSE	FALSE	182.5	365	0.0657534	FALSE	NA	NA	3971	NA	CAL0000182431
C1_11140W_A	NA	orf19.2302	14	D	9	C1_11140W_A	Ortholog(s) have enzyme regulator activity, role in cellular calcium ion homeostasis and integral to endoplasmic reticulum membrane localization	0.643837	107.958	FALSE	74	148	0.47973	FALSE	FALSE	157.5	315	0.00952381	FALSE	CSG2	Viable	2464	NA	CAL0000194218
C1_11280W_A	NA	orf19.674	23	E	6	C1_11280W_A	Ortholog(s) have U6 snRNA binding, pre-mRNA binding activity and role in mRNA cis splicing, via spliceosome, spliceosomal snRNP assembly	0.909771	84.8646	FALSE	52	104	0.625	FALSE	FALSE	138.5	277	0.0685921	FALSE	CWC2	Lethal	125	NA	CAL0000184865
C1_11290W_A	NA	orf19.673	13	B	5	C1_11290W_A	Has domain(s) with predicted FMN binding, oxidoreductase activity and role in oxidation-reduction process	0.590448	99.456	FALSE	73	146	0.452055	FALSE	FALSE	135.5	271	0.0110701	FALSE	NA	Viable	3141	NA	CAL0000177129
C1_11300C_A	NA	orf19.672	14	H	8	C1_11300C_A	Ortholog(s) have U5 snRNP localization	0.633989	106.752	FALSE	74	148	0.472973	FALSE	FALSE	154	308	0.00649351	FALSE	PRP28	Lethal	365	NA	CAL0000181927
C1_11350C_A	NA	orf19.668	24	D	4	C1_11350C_A	Putative fork-head transcription factor; rat catheter and Spider biofilm repressed	0.98381	91.8804	FALSE	63	126	0.642857	FALSE	FALSE	134	268	0.0447761	FALSE	TOS4	Viable	2524	NA	CAL0000194861
C1_11370C_A	NA	orf19.667	4	C	11	C1_11370C_A	Essential protein required for the DNA integrity checkpoint pathway; Spider biofilm induced	0.737844	67.1193	FALSE	53	106	0.54717	FALSE	FALSE	85	170	0.0529412	FALSE	LCD1	NA	1288	NA	CAL0000193596
C1_11490C_A	NA	orf19.1171	19	C	1	C1_11490C_A	Ortholog of C. dubliniensis CD36 : Cd36_10780, C. parapsilosis CDC317 : CPAR2_208080, Candida tenuis NRRL Y-1498 : CANTEDRAFT_120956 and Debaryomyces hansenii CBS767 : DEHA2F24508g	0.236473	95.5249	FALSE	62.5	125	0.216	FALSE	FALSE	146	292	0.00684932	FALSE	NA	Viable	1403	NA	CAL0000198004
C1_11520C_A	NA	orf19.1168	30	E	1	C1_11520C_A	Zn(II)2Cys6 domain transcription factor; required for filamentous growth, resistance to rapamycin and flucytosine; possibly an essential gene, disruptants not obtained by UAU1 method; Hap43-repressed; Spider and flow model biofilm induced	0.711216	91.3729	FALSE	66	132	0.530303	FALSE	FALSE	126.5	253	0.0434783	FALSE	NA	NA	5924	NA	NA
C1_11530C_A	NA	orf19.1167	14	F	8	C1_11530C_A	Ortholog(s) have sulfonate dioxygenase activity and role in sulfur compound catabolic process	0.688323	90.0722	FALSE	66.5	133	0.503759	FALSE	FALSE	122	244	0.0122951	FALSE	JLP1	Viable	1786	NA	CAL0000196426
C1_11580W_A	NA	orf19.1162	33	G	10	C1_11580W_A	Protein of unknown function; transcript upregulated by benomyl treatment	0.835874	130.842	FALSE	113	226	0.570796	FALSE	FALSE	151.5	303	0.00990099	FALSE	NA	NA	4113	NA	NA
C1_11600W_A	NA	orf19.1160	20	B	8	C1_11600W_A	Ortholog(s) have COPII adaptor activity and role in ER to Golgi vesicle-mediated transport, fungal-type cell wall organization, protein glycosylation, protein retention in Golgi apparatus	0.79593	111.31	FALSE	88.5	177	0.553672	FALSE	FALSE	140	280	0.0107143	FALSE	SVP26	Viable	1751	NA	CAL0000183918
C1_11610C_A	NA	orf19.1159	20	C	7	C1_11610C_A	Protein similar to A. nidulans CysA serine O-trans-acetylase; suggests that C. albicans uses an O-acetyl-serine (OAS) pathway of sulfur assimilation; F-12/CO2 early biofilm induced; Spider biofilm induced	0.876975	123.687	FALSE	108.5	217	0.589862	FALSE	FALSE	141	282	0.0141844	FALSE	NA	Viable	1750	NA	CAL0000193625
C1_11670W_A	NA	orf19.1152	12	C	9	C1_11670W_A	Protein of unknown function; induced in core stress response; Gcn2 and Gcn4 regulated; flow model biofilm induced; Spider biofilm induced	0.689785	100.231	FALSE	70.5	141	0.510638	FALSE	FALSE	142.5	285	0.0245614	FALSE	NA	Viable	3394	NA	CAL0000189541
C1_11690W_A	NA	orf19.1150	30	E	2	C1_11690W_A	GATA-like transcription factor; oral infection induced; mutant has reduced capacity to damage oral epithelial cells; regulated by Gcn2 and Gcn4; Spider biofilm induced	0.811078	58.8664	FALSE	41.5	83	0.566265	FALSE	FALSE	83.5	167	0.0239521	FALSE	NA	NA	4092	NA	NA
C1_11750W_A	NA	orf19.1142	19	G	2	C1_11750W_A	Putative vacuolar transporter of large neutral amino acids; induced by alpha pheromone in SpiderM medium	0.405465	93.1128	FALSE	60	120	0.333333	FALSE	FALSE	144.5	289	0	FALSE	AVT4	Viable	1666	NA	CAL0000187441
C1_11790W_A	NA	orf19.1137	10	E	8	C1_11790W_A	Ortholog(s) have thymidylate kinase activity, uridylate kinase activity, role in dTDP biosynthetic process, dTTP biosynthetic process, dUDP biosynthetic process and cytosol, nucleus localization	0.616194	114.7	FALSE	88	176	0.494318	FALSE	FALSE	149.5	299	0.0635452	FALSE	CDC8	Lethal	477	NA	CAL0000197535
C1_11800C_A	NA	orf19.1136	10	D	11	C1_11800C_A	Ortholog(s) have AP-2 adaptor complex, cytosol, nucleus localization	0.777115	130.583	FALSE	98	196	0.556122	FALSE	FALSE	174	348	0.0344828	FALSE	APS2	Lethal	478	NA	CAL0000186131
C1_11890W_A	NA	orf19.5278	5	C	6	C1_11890W_A	Protein of unknown function; Spider biofilm induced	1.04018	63.4823	TRUE	52	104	0.778846	FALSE	TRUE	77.5	155	0.374194	FALSE	YJR111C	NA	3887	NA	CAL0000188791
C1_11950W_A	NA	orf19.5270	5	D	6	C1_11950W_A	Protein of unknown function; rat catheter biofilm induced	0.899822	99.3177	FALSE	72	144	0.631944	FALSE	FALSE	137	274	0.0948905	FALSE	NA	NA	3873	NA	CAL0000190381
C1_12040W_A	NA	orf19.5262	27	C	5	C1_12040W_A	Ortholog of C. dubliniensis CD36 : Cd36_11270 and Candida albicans WO-1 : CAWG_00238	0.715977	96.5194	FALSE	68.5	137	0.532847	FALSE	FALSE	136	272	0.0441176	FALSE	NA	NA	6196	NA	NA
C1_12120W_A	NA	orf19.5253	17	D	9	C1_12120W_A	Has domain(s) with predicted ATP binding, protein tyrosine kinase activity and role in protein phosphorylation	0.715477	123.935	FALSE	96	192	0.515625	FALSE	FALSE	160	320	0.009375	FALSE	NA	Viable	2136	NA	CAL0000181204
C1_12130C_A	NA	orf19.5251	30	C	9	C1_12130C_A	Predicted Zn(II)2Cys6 transcription factor; mutants are viable; repressed by fluphenazine; Spider biofilm induced	1.11066	83.9643	FALSE	50	100	0.68	FALSE	FALSE	141	282	0.0283688	FALSE	NA	NA	5632	NA	NA
C1_12140W_A	NA	orf19.5250	5	F	10	C1_12140W_A	Has domain(s) with predicted cofactor binding activity	1.02463	95.888	FALSE	71	142	0.65493	FALSE	FALSE	129.5	259	0.03861	FALSE	NA	NA	4095	NA	CAL0000181678
C1_12250C_A	NA	orf19.5238	24	H	10	C1_12250C_A	Ortholog(s) have cytosol, nucleus localization	0.753947	98.5901	FALSE	72	144	0.534722	FALSE	FALSE	135	270	0.0111111	FALSE	NA	NA	1466	NA	CAL0000175090
C1_12350W_A	NA	orf19.5229	16	D	10	C1_12350W_A	Ortholog(s) have 3'-5'-exoribonuclease activity, endoribonuclease activity, tRNA binding activity	0.506353	147.063	FALSE	102.5	205	0.62439	FALSE	FALSE	211	422	0.376777	FALSE	DIS3	Viable	1188	NA	CAL0000184500
C1_12410C_A	NA	orf19.5224	18	A	10	C1_12410C_A	Putative serine/threonine protein kinase; predicted role in sphingolipid-mediated signaling pathway that controls endocytosis; mRNA binds She3 and is localized to hyphal tips	0.747643	110.743	FALSE	84	168	0.529762	FALSE	FALSE	146	292	0.00684932	FALSE	PKH2	Viable	1810	NA	CAL0000187991
C1_12430W_A	NA	orf19.5221	2	A	2	C1_12430W_A	Ortholog(s) have phosphatidylinositol-4,5-bisphosphate binding activity	1.08848	98.9545	FALSE	68	136	0.669118	FALSE	FALSE	144	288	0.0173611	FALSE	AVO1	Viable	809	NA	CAL0000176804
C1_12440W_A	NA	orf19.5220	6	C	6	C1_12440W_A	Putative RNA exonuclease; induced in a ssr1 null mutant	0.819645	157.617	FALSE	147	147	0.564626	FALSE	FALSE	169	338	0.0118343	FALSE	REX4	Viable	1809	NA	CAL0000191259
C1_12530C_A	NA	orf19.3763	12	D	7	C1_12530C_A	Has domain(s) with predicted serine-type endopeptidase activity and integral to membrane localization	0.671733	92.1737	FALSE	72	144	0.5	FALSE	FALSE	118	236	0.0211864	FALSE	NA	Viable	3410	NA	CAL0000184126
C1_12570C_A	NA	orf19.3759	13	E	12	C1_12570C_A	Putative elongator complex subunit; for modification of wobble nucleosides in tRNA; Spider biofilm induced	0.859282	109.425	FALSE	77.5	155	0.580645	FALSE	FALSE	154.5	309	0.00970874	FALSE	ELP4	Viable	2351	NA	CAL0000191392
C1_12650C_A	NA	orf19.6358	20	G	9	C1_12650C_A	Ortholog(s) have protein homodimerization activity, ubiquitin-protein ligase activity and role in free ubiquitin chain polymerization, postreplication repair, protein K63-linked ubiquitination	0.949867	125.252	FALSE	106	212	0.613208	FALSE	FALSE	148	296	0	FALSE	MMS2	Viable	2022	NA	CAL0000191589
C1_12670C_A	NA	orf19.6356	2	A	8	C1_12670C_A	Ortholog(s) have role in mRNA splicing, via spliceosome and U4/U6 x U5 tri-snRNP complex localization	0.994012	96.2847	FALSE	70.5	141	0.64539	FALSE	FALSE	131.5	263	0.0418251	FALSE	PRP6	Viable	844	NA	CAL0000180134
C1_12680W_A	NA	orf19.6355	7	G	8	C1_12680W_A	Ortholog(s) have role in ribosome biogenesis and cytosol, nucleolus localization	1.0681	164.419	FALSE	133.5	267	0.674157	FALSE	FALSE	202.5	405	0.0518519	FALSE	RRB1	Lethal	536	NA	CAL0000198380
C1_12690C_A	NA	orf19.6354	27	C	7	C1_12690C_A	Ortholog of C. dubliniensis CD36 : Cd36_11870, C. parapsilosis CDC317 : CPAR2_201650, Candida tenuis NRRL Y-1498 : cten_CGOB_00224 and Debaryomyces hansenii CBS767 : DEHA2D04884g	0.847371	103.761	FALSE	72.5	145	0.593103	FALSE	FALSE	148.5	297	0.0505051	FALSE	NA	NA	5915	NA	NA
C1_12740W_A	NA	orf19.6348	12	G	6	C1_12740W_A	Predicted cysteine proteinase domain; mutants are viable	0.576484	108.858	FALSE	79	158	0.449367	FALSE	FALSE	150	300	0.02	FALSE	NA	Viable	3432	NA	CAL0000178218
C1_12760W_A	NA	orf19.6346	10	D	2	C1_12760W_A	Putative nuclear export protein; Hap43p-induced gene; decreased transcription is observed in an azole-resistant strain that overexpresses MDR1	0.752449	129.412	FALSE	87	174	0.603448	FALSE	FALSE	192.5	385	0.158442	FALSE	BCP1	Lethal	10	NA	CAL0000174555
C1_12810W_A	NA	orf19.6341	10	C	11	C1_12810W_A	Ortholog(s) have 5-amino-6-(5-phosphoribosylamino)uracil reductase activity, role in riboflavin biosynthetic process and cytosol, nucleus localization	0.997002	134.262	FALSE	104.5	209	0.636364	FALSE	FALSE	172.5	345	0.0144928	FALSE	RIB7	Lethal	21	NA	CAL0000179348
C1_12820C_A	NA	orf19.6340	9	A	8	C1_12820C_A	Ortholog(s) have RNA polymerase I activity, RNA polymerase II activity, RNA polymerase III activity, RNA-directed RNA polymerase activity	0.362829	85.3815	FALSE	60	120	0.533333	FALSE	TRUE	121.5	243	0.329218	FALSE	RPB5	Lethal;;;;Viable	634	NA	CAL0000198535
C1_12860C_A	NA	orf19.4916	21	H	12	C1_12860C_A	Protein of unknown function; induced by alpha pheromone in SpiderM medium	0.67172	122.771	FALSE	101.5	203	0.492611	FALSE	FALSE	148.5	297	0.00673401	FALSE	NA	Viable	1398	NA	CAL0000178796
C1_12900W_A	NA	orf19.4921	22	H	6	C1_12900W_A	Ortholog of C. dubliniensis CD36 : Cd36_12030 and Candida albicans WO-1 : CAWG_00152	0.833111	119.148	FALSE	102.5	205	0.595122	FALSE	FALSE	138.5	277	0.0685921	FALSE	NA	Lethal	1399	NA	CAL0000196724
C1_12920C_A	NA	orf19.4922	5	G	3	C1_12920C_A	Ortholog(s) have Rab GTPase binding activity and Golgi apparatus, endoplasmic reticulum localization	0.937205	132.051	FALSE	112.5	225	0.613333	FALSE	FALSE	155	310	0.0129032	FALSE	YIP5	NA	4174	NA	CAL0000183125
C1_12930C_A	NA	orf19.4923	12	H	1	C1_12930C_A	Predicted membrane transporter; sugar porter (SP) family member, major facilitator superfamily; caspofungin induced; Spider biofilm induced	0.450722	128.224	FALSE	113	226	0.362832	FALSE	FALSE	145.5	291	0	FALSE	NA	Viable	3434	NA	CAL0000194465
C1_13010W_A	NA	orf19.4929	5	G	7	C1_13010W_A	Ortholog(s) have translation regulator activity and role in RNA metabolic process, aerobic respiration, mitochondrial respiratory chain complex IV biogenesis, positive regulation of mitochondrial translational initiation	2.24855	63.8749	TRUE	42.5	85	0.941176	FALSE	FALSE	96	192	0.442708	FALSE	PET309	NA	4195	NA	CAL0000201653
C1_13030C_A	NA	orf19.4931	11	E	6	C1_13030C_A	Putative tRNA-Cys synthetase; induced by alpha pheromone in SpiderM medium; ribosomal subunits, translation factors, tRNA synthetases are downregulated upon phagocytosis by murine macrophage	-0.288544	32.311	FALSE	29	58	0.258621	FALSE	TRUE	36	36	0.444444	FALSE	YNL247W	Lethal;;;;Viable	555	NA	CAL0000188986
C1_13060C_A	NA	orf19.4932	17	E	4	C1_13060C_A	Ortholog(s) have role in mitochondrial translation and mitochondrion localization	0.609386	125.863	FALSE	89.5	179	0.553073	FALSE	FALSE	177	354	0.177966	FALSE	MEF1	Lethal	2038	NA	CAL0000175777
C1_13120C_A	NA	orf19.4939	4	A	6	C1_13120C_A	Peripheral membrane protein; role in endocytosis and vacuole integrity; flow model and rat catheter biofilm repressed	1.23745	114.02	FALSE	81	162	0.709877	FALSE	FALSE	160.5	321	0	FALSE	MON2	Viable	2484	NA	CAL0000183345
C1_13130C_A	NA	orf19.4940	17	B	11	C1_13130C_A	Putative histidine permease; fungal-specific (no human or murine homolog); Hap43p-induced gene	0.624564	97.5167	FALSE	71.5	143	0.468531	FALSE	FALSE	133	266	0.0075188	FALSE	NA	Viable	2053	NA	CAL0000178778
C1_13270W_A	NA	orf19.4953	7	E	9	C1_13270W_A	Putative ATPase; predicted role in ER-associated protein catabolism; induced during chlamydospore formation in both C. albicans and C. dubliniensis; rat catheter biofilm repressed	1.04412	144.265	FALSE	125	250	0.648	FALSE	FALSE	166.5	333	0	FALSE	POF1	Viable	1076	NA	CAL0000189089
C1_13450W_A	NA	orf19.4975	29	B	7	C1_13450W_A	GPI-anchored hyphal cell wall protein; macrophage-induced; repressed by neutrophils; resistance to killing by neutrophils, azoles; regulated by Rfg1, Efg1, Nrg1, Tup1, Cyr1, Bcr1, Hap43; Spider and flow model biofilm induced	0.502766	122.256	FALSE	89.5	179	0.407821	FALSE	FALSE	167	334	0.0209581	FALSE	NA	NA	2847	NA	NA
C1_13490C_A	NA	orf19.4981	22	F	10	C1_13490C_A	Ortholog(s) have endoplasmic reticulum localization	1.13829	101.509	FALSE	92	184	0.701087	FALSE	FALSE	112	224	0.0669643	FALSE	ECM27	Viable	1388	NA	CAL0000200303
C1_13530W_A	NA	orf19.4984	22	F	4	C1_13530W_A	Has domain(s) with predicted chitin binding, chitinase activity and role in carbohydrate metabolic process, cell wall macromolecule catabolic process, chitin catabolic process	0.762514	95.4594	FALSE	75	150	0.633333	FALSE	FALSE	121.5	243	0.213992	FALSE	NA	Viable	1470	NA	CAL0000178526
C1_13690C_A	NA	orf19.5006.1	21	C	10	C1_13690C_A	Ortholog(s) have SNAP receptor activity and role in Golgi to plasma membrane transport, cytokinesis, endocytosis, exocytosis, vesicle fusion	0.918359	106.701	FALSE	82.5	165	0.618182	FALSE	FALSE	138	276	0.0434783	FALSE	SNC2	Viable	1563	NA	CAL0000176237
C1_13790C_A	NA	orf19.5016	5	E	10	C1_13790C_A	Ortholog(s) have role in cellular response to UV and cytosol, nucleus localization	0.705616	67.7385	FALSE	57	114	0.561404	FALSE	FALSE	80.5	161	0.111801	FALSE	YAL044W-A	NA	4053	NA	CAL0000188080
C1_13880C_A	NA	orf19.5026	13	D	8	C1_13880C_A	C2H2 transcription factor; Spider biofilm induced	0.693638	98.7611	FALSE	67.5	135	0.503704	FALSE	FALSE	144.5	289	0.00692042	FALSE	TDA9	NA	2168	NA	CAL0000200778
C1_14050C_A	NA	orf19.7213	17	G	8	C1_14050C_A	Putative ATP-dependent RNA helicase; fungal-specific (no human or murine homolog)	0.765983	114.184	FALSE	82	164	0.536585	FALSE	FALSE	159	318	0.00314465	FALSE	HRQ1	NA	2192	NA	CAL0000197857
C1_14080W_A	NA	orf19.7215	3	B	3	C1_14080W_A	Nucleolar protein; component of the small subunit processome containing the U3 snoRNA; involved in pre-18S rRNA processing; flow model biofilm repressed	0.58016	28.1425	FALSE	22	44	0.704545	FALSE	TRUE	36	72	0.472222	FALSE	UTP10	Lethal	789	NA	CAL0000180258
C1_14180W_A	NA	orf19.7225	33	E	9	C1_14180W_A	Ortholog of C. dubliniensis CD36 : Cd36_13150, C. parapsilosis CDC317 : CPAR2_700610, Candida tenuis NRRL Y-1498 : CANTEDRAFT_135418 and Debaryomyces hansenii CBS767 : DEHA2B01298g	0.832471	111.072	FALSE	84.5	169	0.573964	FALSE	FALSE	146	292	0.0205479	FALSE	NA	NA	6131	NA	NA
C1_14190C_A	NA	orf19.7227	3	B	7	C1_14190C_A	Protein phosphatase inhibitor; Hap43-repressed; homozygous Tn insertion decreases colony wrinkling but does not block hyphal growth in liquid media; mutation confers hypersensitivity to toxic ergosterol analog; Spider biofilm induced	0.97514	82.5606	FALSE	66.5	133	0.654135	FALSE	FALSE	102.5	205	0.0829268	FALSE	YPI1	Lethal	149	NA	CAL0000189568
C1_14240W_A	NA	orf19.7234	1	C	8	C1_14240W_A	Putative RSC chromatin remodeling complex component; possibly an essential gene, disruptants not obtained by UAU1 method	1.02529	120.125	FALSE	92.5	185	0.691892	FALSE	FALSE	156	312	0.141026	FALSE	RSC8	Lethal	397	NA	CAL0000189929
C1_14270W_A	NA	orf19.7237	5	C	11	C1_14270W_A	Ortholog(s) have arylformamidase activity and role in NAD biosynthetic process	0.704511	94.8881	FALSE	73.5	147	0.52381	FALSE	FALSE	122.5	245	0.0367347	FALSE	BNA7	NA	4005	NA	CAL0000192193
C1_14310W_A	NA	orf19.7243	14	A	8	C1_14310W_A	Deoxycytidine monophosphate (dCMP) deaminase; role in dUMP and dTMP biosynthesis; Spider biofilm repressed	0.531589	115.18	FALSE	84.5	169	0.414201	FALSE	FALSE	157	314	0.00318471	FALSE	DCD1	Viable	2198	NA	CAL0000182387
C1_14330W_A	NA	orf19.7245	4	E	5	C1_14330W_A	Ortholog(s) have tRNA (5-methylaminomethyl-2-thiouridylate)-methyltransferase activity, role in mitochondrial tRNA thio-modification and mitochondrion localization	0.991722	115.19	FALSE	96.5	193	0.673575	FALSE	FALSE	137.5	275	0.12	FALSE	SLM3	Viable	1129	NA	CAL0000182034
C1_14370W_A	NA	orf19.7252	33	E	8	C1_14370W_A	Ortholog of Candida albicans WO-1 : CAWG_00017	1.08863	118.503	FALSE	93	186	0.666667	FALSE	FALSE	151	302	0.00993377	FALSE	NA	NA	6480	NA	NA
C1_14400C_A	NA	orf19.7257	19	F	1	C1_14400C_A	Ortholog(s) have role in meiotic mismatch repair, reciprocal meiotic recombination and MutLbeta complex localization	0.691508	79.8906	FALSE	57.5	115	0.521739	FALSE	FALSE	111	222	0.045045	FALSE	MLH3	Viable	3295	NA	CAL0000176790
C1_14410W_A	NA	orf19.7256	10	A	3	C1_14410W_A	Ortholog of S. cerevisisae/S. pombe Lsm5; Lsm (Like Sm) protein involved in mRNA decay; Predicted ORF from Assembly 19; removed from Assembly 20; restored based on comparative genome analysis; flucytosine induced	0.841015	132.934	FALSE	99	198	0.580808	FALSE	FALSE	178.5	357	0.0280112	FALSE	LSM5	Lethal	646	NA	CAL0000192540
C1_14440C_A	NA	orf19.7261	8	B	5	C1_14440C_A	Putative Rab GDP-dissociation inhibitor; GlcNAc-induced protein; Spider biofilm repressed	-1.41211	40.3887	TRUE	37.5	75	0.386667	FALSE	TRUE	43.5	87	0.850575	FALSE	GDI1	Lethal	411	NA	CAL0000192989
C1_14460W_A	NA	orf19.7264	2	H	4	C1_14460W_A	Metalloprotease subunit of the 19S regulatory particle of the 26S proteasome lid; couples the deubiquitination and degradation of proteasome substrates; role in fission of mitochondria and peroxisome; Spider biofilm repressed	0.569591	15.7162	FALSE	6.5	13	0.538462	TRUE	FALSE	38	76	0.184211	TRUE	RPN11	Viable	396	NA	CAL0000177137
C1_14470W_A	NA	orf19.7265	4	G	7	C1_14470W_A	Putative zinc-finger domain protein with a predicted role in pre-mRNA splicing; Hap43-repressed; Spider biofilm repressed	1.06524	115.479	FALSE	89.5	179	0.670391	FALSE	FALSE	149	298	0.0436242	FALSE	SAD1	Lethal	649	NA	CAL0000187595
C1_14500C_A	NA	orf19.7269	16	C	3	C1_14500C_A	Putative polyamine acetyltransferase; acetylates polyamines (e.g. putrescine, spermidine, spermine) and aralkylamines (e.g. tryptamine, phenylethylamine); Spider biofilm repressed	0.993456	122.658	FALSE	88.5	177	0.638418	FALSE	FALSE	170	340	0.0235294	FALSE	PAA1	Viable	3474	NA	CAL0000201548
C1_14520W_A	NA	orf19.7270	33	B	8	C1_14520W_A	Protein of unknown function; Spider biofilm repressed	0.834794	110.25	FALSE	85	170	0.570588	FALSE	FALSE	143	286	0.0104895	FALSE	NA	NA	5682	NA	NA
C2_00050C_A	NA	orf19.1920	33	D	10	C2_00050C_A	Ortholog of C. dubliniensis CD36 : Cd36_15040	0.818611	113.446	FALSE	90	180	0.566667	FALSE	FALSE	143	286	0.0174825	FALSE	NA	NA	4193	NA	NA
C2_00090W_A	NA	orf19.1913	27	B	2	C2_00090W_A	Protein of unknown function; flow model biofilm induced	0.531042	86.3423	FALSE	52.5	105	0.428571	FALSE	FALSE	142	284	0.028169	FALSE	NA	NA	5845	NA	NA
C2_00110W_A	NA	orf19.1910	4	C	4	C2_00110W_A	Predicted NADH-dependent flavin oxidoreductase; Hap43-repressed gene	0.887129	91.5492	FALSE	74.5	149	0.697987	FALSE	FALSE	112.5	225	0.266667	FALSE	NA	Lethal	4070	NA	CAL0000200492
C2_00170C_A	NA	orf19.2115	12	E	8	C2_00170C_A	Putative molybdopterin-converting factor; fungal-specific (no human or murine homolog)	0.640267	67.3498	FALSE	48	96	0.489583	FALSE	FALSE	94.5	189	0.031746	FALSE	TCD2	Viable	1912	NA	CAL0000180394
C2_00170C_A	NA	orf19.2115	25	F	7	C2_00170C_A	Putative molybdopterin-converting factor; fungal-specific (no human or murine homolog)	0.88606	101.425	FALSE	81	162	0.592593	FALSE	FALSE	127	254	0.011811	FALSE	TCD2	Lethal	1912	NA	CAL0000180394
C2_00180C_A	NA	orf19.2114	21	C	9	C2_00180C_A	Predicted uricase; ortholog of S. pombe SPCC1223.09; Spider biofilm induced	1.07589	106.473	FALSE	79	158	0.670886	FALSE	FALSE	143.5	287	0.0348432	FALSE	NA	Lethal	1419	NA	CAL0000195364
C2_00190C_A	NA	orf19.2113	13	G	10	C2_00190C_A	Putative integral peroxisomal membrane protein; Hap43p-repressed gene	0.632883	90.5953	FALSE	67	134	0.477612	FALSE	FALSE	122.5	245	0.0163265	FALSE	PEX30	Viable	2432	NA	CAL0000182003
C2_00200W_A	NA	orf19.2112	21	H	3	C2_00200W_A	snRNP U5 splicing factor component; involved in positioning the 3' splice site during the 2nd catalytic step of splicing; Spider biofilm induced	0.204514	48.2571	FALSE	40.5	81	0.617284	FALSE	FALSE	57.5	115	0.530435	FALSE	PRP18	Viable	1264	NA	CAL0000183835
C2_00270C_A	NA	orf19.2106	9	B	5	C2_00270C_A	Putative protein of unknown function; Hap43p-repressed gene	1.02369	101.211	FALSE	74.5	149	0.657718	FALSE	FALSE	137.5	275	0.0472727	FALSE	YLR326W	NA	3897	NA	CAL0000177567
C2_00280C_A	NA	orf19.2105	8	B	6	C2_00280C_A	Putative pre-mRNA-splicing factor; possibly an essential gene, disruptants not obtained by UAU1 method	0.470391	103.242	FALSE	66	132	0.727273	FALSE	FALSE	161.5	323	0.563467	FALSE	CWC24	Lethal;;;;Viable	255	NA	CAL0000187163
C2_00290W_A	NA	orf19.2104	15	A	9	C2_00290W_A	Ortholog(s) have chaperone binding activity, role in aerobic respiration, iron-sulfur cluster assembly and mitochondrion localization	0.794708	131.824	FALSE	105	210	0.552381	FALSE	FALSE	165.5	331	0.00906344	FALSE	JAC1	Lethal	213	NA	CAL0000184750
C2_00360C_A	NA	orf19.2095	16	C	8	C2_00360C_A	Ortholog(s) have role in negative regulation of transcription from RNA polymerase II promoter in response to iron and cytosol, nucleus localization	1.00277	134.035	FALSE	101.5	203	0.640394	FALSE	FALSE	177	354	0.019774	FALSE	FRA1	NA	2109	NA	CAL0000176020
C2_00390C_A	NA	orf19.2092	17	C	6	C2_00390C_A	Putative peroxisomal cystathionine beta-lyase; Gcn4p-regulated	0.615542	114.697	FALSE	83	166	0.46988	FALSE	FALSE	158.5	317	0.0189274	FALSE	STR3	Viable	2110	NA	CAL0000187862
C2_00410C_A	NA	orf19.2090	21	B	12	C2_00410C_A	Ortholog of S. cerevisiae Ecm16, an essential DEAH-box ATP-dependent RNA helicase specific to the U3 snoRNP required for 18S rRNA synthesis; Hap43-induced; Spider biofilm induced	0.284415	55.1747	FALSE	49.5	99	0.565657	FALSE	FALSE	61.5	123	0.422764	FALSE	ECM16	Lethal	535	NA	CAL0000195316
C2_00540W_A	NA	orf19.2073	17	C	7	C2_00540W_A	Protein with a multidrug and toxin extrusion protein domain; induced by Mnl1 under weak acid stress	0.742642	134.969	FALSE	113.5	227	0.53304	FALSE	FALSE	160.5	321	0.0186916	FALSE	YDR338C	Viable	2111	NA	CAL0000184585
C2_00550W_A	NA	orf19.2072	13	G	2	C2_00550W_A	Ortholog(s) have (R)-carnitine transmembrane transporter activity, choline transmembrane transporter activity, ethanolamine transmembrane transporter activity	0.197156	84.423	FALSE	64.5	129	0.193798	FALSE	FALSE	110.5	221	0.0180995	FALSE	HNM1	Viable	2112	NA	CAL0000192010
C2_00590W_A	NA	orf19.2068	27	B	9	C2_00590W_A	Ortholog of C. dubliniensis CD36 : Cd36_15550, C. parapsilosis CDC317 : CPAR2_213190, Candida tenuis NRRL Y-1498 : CANTEDRAFT_119026 and Debaryomyces hansenii CBS767 : DEHA2G08514g	0.847289	95.2431	FALSE	61.5	123	0.577236	FALSE	FALSE	147.5	295	0.0135593	FALSE	NA	NA	4444	NA	NA
C2_00600C_A	NA	orf19.2067	17	C	8	C2_00600C_A	Protein with a predicted role in mitochondrial iron metabolism; Hap43-repressed; expression upregulated during growth in the mouse cecum; Spider biofilm induced	0.737621	104.649	FALSE	73.5	147	0.544218	FALSE	FALSE	149	298	0.0469799	FALSE	NFU1	Viable	2113	NA	CAL0000185460
C2_00630C_A	NA	orf19.2065	12	E	1	C2_00630C_A	Ortholog(s) have role in allantoin catabolic process and cytosol, nucleus localization	0.680686	125.162	FALSE	97	194	0.5	FALSE	FALSE	161.5	323	0.0123839	FALSE	DAL2	Viable	2114	NA	CAL0000178575
C2_00640W_A	NA	orf19.2064	5	F	4	C2_00640W_A	Putative transcription factor with zinc finger DNA-binding motif	1.19122	111.225	FALSE	89	178	0.719101	FALSE	FALSE	139	278	0.0755396	FALSE	NA	NA	4061	NA	CAL0000180376
C2_00660C_A	NA	orf19.2062	28	F	12	C2_00660C_A	Cu-containing superoxide dismutase; role in response to host innate immune ROS; regulated on white-opaque switch; ciclopirox olamine induced; caspofungin repressed; SOD1,4,5,6 gene family; yeast-associated; Spider biofilm induced	0.830651	92.8076	FALSE	65.5	131	0.572519	FALSE	FALSE	131.5	263	0.0190114	FALSE	NA	NA	4167	NA	NA
C2_00690W_A	NA	orf19.2059	23	A	7	C2_00690W_A	Protein with homology to magnesium-dependent endonucleases and phosphatases; regulated by Sef1, Sfu1, and Hap43; Spider biofilm induced	0.792077	102.944	FALSE	67.5	135	0.562963	FALSE	FALSE	157	314	0.0350318	FALSE	NA	NA	1460	NA	CAL0000190513
C2_00720C_A	NA	orf19.2054	30	C	1	C2_00720C_A	Putative transcription factor with zinc finger DNA-binding motif; lacks an ortholog in S. cerevisiae; transposon mutation affects filamentous growth; caspofungin induced; mutation causes marginal increase in caspofungin sensitivity	0.497	83.0316	FALSE	54.5	109	0.40367	FALSE	FALSE	126.5	253	0.0197628	FALSE	NA	NA	5453	NA	NA
C2_00740C_A	NA	orf19.2050	17	E	8	C2_00740C_A	Ortholog(s) have sterol esterase activity, role in cellular lipid metabolic process, sterol metabolic process and fungal-type vacuole, integral to membrane, lipid particle localization	0.718761	123.875	FALSE	93	186	0.521505	FALSE	FALSE	165	330	0.0181818	FALSE	TGL1	Lethal	2048	NA	CAL0000181888
C2_00790C_A	NA	orf19.2045	13	E	6	C2_00790C_A	Ortholog(s) have diacylglycerol kinase activity, role in phosphatidic acid biosynthetic process and integral to endoplasmic reticulum membrane localization	0.734595	90.3604	FALSE	57.5	115	0.530435	FALSE	FALSE	142	284	0.0211268	FALSE	DGK1	Viable	2046	NA	CAL0000175243
C2_00800C_A	NA	orf19.2044	28	G	1	C2_00800C_A	Putative GPI-anchored protein	0.849151	111.647	FALSE	90	180	0.572222	FALSE	FALSE	138.5	277	0	FALSE	NA	NA	5452	NA	NA
C2_00810C_A	NA	orf19.2043	17	E	6	C2_00810C_A	Ortholog of C. dubliniensis CD36 : Cd36_15750, C. parapsilosis CDC317 : CPAR2_213000, Debaryomyces hansenii CBS767 : DEHA2D18524g and Pichia stipitis Pignal : PICST_42355	0.645766	138.626	FALSE	109.5	219	0.520548	FALSE	FALSE	175.5	351	0.0854701	FALSE	NA	Viable	2045	NA	CAL0000181121
C2_00830C_A	NA	orf19.2041	15	G	4	C2_00830C_A	Ortholog(s) have DNA translocase activity, histone acetyl-lysine binding activity	0.657918	137.433	FALSE	125.5	251	0.482072	FALSE	FALSE	150.5	301	0	FALSE	RSC4	Lethal	185	NA	CAL0000183980
C2_00840W_A	NA	orf19.2040	8	H	12	C2_00840W_A	Ortholog(s) have oxidoreductase activity, acting on NAD(P)H activity, role in iron-sulfur cluster assembly, nitric oxide biosynthetic process, oxidation-reduction process and mitochondrion localization	0.750603	103.407	FALSE	74	148	0.554054	FALSE	FALSE	144.5	289	0.0553633	FALSE	TAH18	NA	722	NA	CAL0000175936
C2_00880W_A	NA	orf19.2036	33	C	9	C2_00880W_A	Predicted dihydrodiol dehydrogenase; ortholog of S. pombe SPAC513.06c; flow model and rat catheter biofilm repressed	0.743593	113.675	FALSE	91	182	0.532967	FALSE	FALSE	142	284	0.0176056	FALSE	NA	NA	3055	NA	NA
C2_00910W_A	NA	orf19.2033	28	G	2	C2_00910W_A	Putative GPI-anchored protein; macrophage-induced gene; mutants are viable	0.661545	109.581	FALSE	79	158	0.487342	FALSE	FALSE	152	304	0.00657895	FALSE	NA	NA	5833	NA	NA
C2_01030W_A	NA	orf19.2019	13	G	8	C2_01030W_A	Ortholog(s) have structural constituent of ribosome activity and mitochondrial large ribosomal subunit localization	0.508037	74.7897	TRUE	49.5	99	0.656566	FALSE	FALSE	113	226	0.429204	FALSE	MRPL16	Viable	2761	NA	CAL0000192561
C2_01090C_A	NA	orf19.2016	13	D	1	C2_01090C_A	Ortholog(s) have protein binding, bridging activity, role in ergosterol biosynthetic process and endoplasmic reticulum membrane localization	0.570774	92.6499	FALSE	58	116	0.448276	FALSE	FALSE	148	296	0.0236486	FALSE	ERG28	Viable	1660	NA	CAL0000184284
C2_01160W_A	NA	orf19.2008	17	A	8	C2_01160W_A	Ortholog(s) have S-methyl-5-thioribose-1-phosphate isomerase activity, role in L-methionine salvage from methylthioadenosine and cytosol, nucleus localization	0.658931	116.059	FALSE	89.5	179	0.486034	FALSE	FALSE	150.5	301	0.00664452	FALSE	MRI1	Viable	2506	NA	CAL0000191452
C2_01170C_A	NA	orf19.2007	18	F	3	C2_01170C_A	Ortholog(s) have role in Golgi to vacuole transport, ascospore wall assembly, retrograde transport, endosome to Golgi and GARP complex, mitochondrion localization	0.59233	81.881	FALSE	53	106	0.462264	FALSE	FALSE	126.5	253	0.027668	FALSE	VPS54	Viable	2507	NA	CAL0000193179
C2_01190C_A	NA	orf19.2006	4	A	7	C2_01190C_A	Ortholog(s) have fungal-type vacuole membrane localization	0.954254	123.798	FALSE	97	194	0.618557	FALSE	FALSE	158	316	0.00949367	FALSE	YPL162C	Viable	2508	NA	CAL0000186912
C2_01220W_A	NA	orf19.2002	1	B	2	C2_01220W_A	Ortholog(s) have structural constituent of nuclear pore activity and role in nuclear pore organization, poly(A)+ mRNA export from nucleus, protein import into nucleus, ribosomal large subunit export from nucleus	1.4202	10.4283	FALSE	7.5	15	0.933333	TRUE	FALSE	14.5	29	0.724138	TRUE	NIC96	Lethal	780	NA	CAL0000193461
C2_01260W_A	NA	orf19.1998	27	C	12	C2_01260W_A	Ortholog of C. dubliniensis CD36 : Cd36_16140, C. parapsilosis CDC317 : CPAR2_213870, Candida tenuis NRRL Y-1498 : CANTEDRAFT_92202 and Debaryomyces hansenii CBS767 : DEHA2A01980g	0.848958	128.186	FALSE	100.5	201	0.572139	FALSE	FALSE	163.5	327	0	FALSE	NA	NA	5450	NA	NA
C2_01340W_A	NA	orf19.1991	12	G	1	C2_01340W_A	Ortholog(s) have cytoplasm localization	0.724896	131.453	FALSE	128	256	0.515625	FALSE	FALSE	135	270	0	FALSE	PTM1	Viable	2702	NA	CAL0000181534
C2_01390W_A	NA	orf19.1444	9	A	12	C2_01390W_A	Ortholog(s) have phosphatidylinositol-4,5-bisphosphate binding activity, role in actin cortical patch assembly, actin filament organization, endocytosis and actin cortical patch, mating projection tip localization	-1.08976	61.9415	TRUE	51.5	103	0.640777	FALSE	TRUE	74.5	149	0.879195	FALSE	ENT2	Lethal	3733	NA	CAL0000186455
C2_01450C_A	NA	orf19.1449	20	C	11	C2_01450C_A	Protein of unknown function; induced in azole-resistant strain that overexpresses MDR1; protein present in exponential and stationary growth phase yeast cultures; Spider biofilm induced	0.801457	116.254	FALSE	106	212	0.556604	FALSE	FALSE	127.5	255	0.0117647	FALSE	DDI3	Viable	2068	NA	CAL0000198765
C2_01490C_A	NA	orf19.1457	9	A	7	C2_01490C_A	Putative RNA polymerase transcription factor TFIIH core component; possibly an essential gene, disruptants not obtained by UAU1 method	0.379722	72.7616	FALSE	58.5	117	0.444444	FALSE	FALSE	90.5	181	0.187845	FALSE	SSL1	Lethal;;;;Viable	497	NA	CAL0000176995
C2_01510C_A	NA	orf19.1458	23	E	9	C2_01510C_A	Ortholog(s) have tRNA-specific adenosine deaminase activity, role in tRNA modification and cytoplasm, nucleus localization	0.948356	114.368	FALSE	80	160	0.6375	FALSE	FALSE	163.5	327	0.0642202	FALSE	TAD2	Lethal	144	NA	CAL0000197395
C2_01530C_A	NA	orf19.1460	8	C	3	C2_01530C_A	Putative glutamine-dependent NAD synthetase, involved in NAD salvage pathway	-1.75539	36.5582	TRUE	33	66	0.5	FALSE	TRUE	40.5	81	0.91358	FALSE	QNS1	Lethal	663	NA	CAL0000191648
C2_01570W_A	NA	orf19.1465	24	C	12	C2_01570W_A	Has domain(s) with predicted N-acetyltransferase activity	1.02103	91.7824	FALSE	58.5	117	0.641026	FALSE	FALSE	144	288	0.00347222	FALSE	NA	Viable	2573	NA	CAL0000196992
C2_01600C_A	NA	orf19.1468	16	G	2	C2_01600C_A	Ortholog(s) have protein phosphatase type 2A regulator activity, protein serine/threonine phosphatase activity	0.799582	84.9426	FALSE	66.5	133	0.593985	FALSE	FALSE	108.5	217	0.0967742	FALSE	CDC55	Viable	2066	NA	CAL0000191618
C2_01660C_A	NA	orf19.1477	16	G	1	C2_01660C_A	Protein of unknown function; possible ER protein; Hap43p-repressed; Spider biofilm induced	0.84281	140.35	FALSE	123.5	247	0.57085	FALSE	FALSE	159.5	319	0.0031348	FALSE	YGL010W	Viable	2065	NA	CAL0000177781
C2_01680C_A	NA	orf19.1479	3	E	1	C2_01680C_A	Ortholog of the mitochondria localized S. cerevisiae Pib2 protein of unknown function; has a FYVE zinc finger domain; Spider biofilm induced	1.25934	93.659	FALSE	64.5	129	0.728682	FALSE	FALSE	136	272	0.0441176	FALSE	PIB2	NA	3785	NA	CAL0000182758
C2_01690W_A	NA	orf19.1480	21	D	9	C2_01690W_A	Putative succinate dehydrogenase; enzyme of citric acid cycle; repressed by nitric oxide; Efg1, Hap43 repressed	1.33787	88.9579	FALSE	59.5	119	0.773109	FALSE	FALSE	133	266	0.135338	FALSE	SHH3	NA	1555	NA	CAL0000185815
C2_01700C_A	NA	orf19.1481	30	E	4	C2_01700C_A	Predicted transcription factor; possibly an essential gene, disruptants not obtained by UAU1 method	0.513951	69.4712	FALSE	49.5	99	0.414141	FALSE	FALSE	97.5	195	0.0205128	FALSE	NA	NA	4427	NA	NA
C2_01710W_A	NA	orf19.1482	35	E	9	C2_01710W_A	Subunit of the Dam1 (DASH) complex, which acts in chromosome segregation by coupling kinetochores to spindle microtubules; expression regulated during planktonic growth	0.676974	42.8486	FALSE	36	72	0.541667	FALSE	FALSE	51	102	0.0980392	FALSE	NA	NA	NA	NA	NA
C2_01820C_A	NA	orf19.1491	3	B	5	C2_01820C_A	Ortholog(s) have RNA binding activity, role in mRNA splicing, via spliceosome and U1 snRNP, U2-type prespliceosome localization	1.46152	42.3556	FALSE	34.5	69	0.855072	FALSE	FALSE	52	104	0.375	FALSE	SNU71	Lethal	871	NA	CAL0000187181
C2_01870C_A	NA	orf19.1496	30	A	9	C2_01870C_A	Putative transcription factor with zinc finger DNA-binding motif; Hap43p-repressed gene	0.850605	90.846	FALSE	63	126	0.579365	FALSE	FALSE	131	262	0.0152672	FALSE	NA	NA	4481	NA	NA
C2_01880C_A	NA	orf19.1497	30	A	10	C2_01880C_A	Putative transcription factor with zinc cluster DNA-binding motif; involved in virulence	0.751658	81.881	FALSE	53	106	0.537736	FALSE	FALSE	126.5	253	0.0197628	FALSE	NA	NA	4500	NA	NA
C2_01890W_A	NA	orf19.1499	30	B	5	C2_01890W_A	Putative zinc-finger transcription factor, similar to A. nidulans FarA and FarB; activates genes required for fatty acid degradation; induced by oleate; null mutant displays carbon source utilization defects and slightly reduced virulence	0.347093	72.374	FALSE	54	108	0.333333	FALSE	FALSE	97	194	0.056701	FALSE	NA	NA	4601	NA	NA
C2_01920C_A	NA	orf19.1504	20	F	4	C2_01920C_A	Putative patatin-like phospholipase; fungal-specific (no human or murine homolog)	1.06555	106.953	FALSE	93	186	0.666667	FALSE	FALSE	123	246	0.0325203	FALSE	NA	Viable	2869	NA	CAL0000177360
C2_02120W_A	NA	orf19.1528	5	A	12	C2_02120W_A	Putative mitochondrial RNA polymerase specificity factor; possibly an essential gene, disruptants not obtained by UAU1 method	-0.354848	75.2396	TRUE	51	102	0.813725	FALSE	TRUE	111	222	0.869369	FALSE	MTF1	NA	3787	NA	CAL0000175116
C2_02150C_A	NA	orf19.1531	21	C	2	C2_02150C_A	Ortholog(s) have RNA binding, protein heterodimerization activity, role in mRNA cleavage, mRNA polyadenylation and cytosol, mRNA cleavage factor complex, mitochondrion localization	1.10441	55.8435	FALSE	40.5	81	0.765432	FALSE	FALSE	77	154	0.292208	FALSE	RNA14	Lethal	693	NA	CAL0000183478
C2_02170W_A	NA	orf19.1533	5	C	3	C2_02170W_A	Possible vacuolar protein; Hap43-induced gene	0.765342	104.096	FALSE	84	168	0.565476	FALSE	FALSE	129	258	0.0658915	FALSE	YKL077W	NA	3788	NA	CAL0000196772
C2_02200W_A	NA	orf19.1537	8	F	11	C2_02200W_A	Putative vacuolar transporter; Hap43-induced; required for normal filamentous growth; mRNA binds She3 and is localized to hyphal tips	0.534212	122.384	FALSE	90.5	181	0.447514	FALSE	FALSE	165.5	331	0.0574018	FALSE	VAM6	NA	3734	NA	CAL0000192596
C2_02270C_A	NA	orf19.1545	17	H	9	C2_02270C_A	Ortholog(s) have structural constituent of ribosome activity and mitochondrial small ribosomal subunit localization	0.148628	76.5441	TRUE	42	84	0.511905	FALSE	FALSE	139.5	279	0.433692	FALSE	MRPS8	Unknown	2512	NA	CAL0000177021
C2_02300W_A	NA	orf19.1548	4	E	12	C2_02300W_A	Ortholog(s) have role in mRNA splicing, via spliceosome and U4/U6 x U5 tri-snRNP complex localization	0.994201	100.374	FALSE	77.5	155	0.709677	FALSE	FALSE	130	260	0.215385	FALSE	SNU23	Viable	1145	NA	CAL0000175942
C2_02310W_A	NA	orf19.1549	35	A	8	C2_02310W_A	Plasma membrane-associated protein identified in detergent-resistant membrane fraction (possible lipid raft component); repressed by nitric oxide; predicted transmembrane helix	1.04997	96.5142	FALSE	67.5	135	0.718519	FALSE	FALSE	138	276	0.195652	FALSE	NA	NA	NA	NA	NA
C2_02410W_A	NA	orf19.1564	4	E	9	C2_02410W_A	Plasma membrane-localized protein of unknown function	1.18096	94.8156	FALSE	72.5	145	0.710345	FALSE	FALSE	124	248	0.0564516	FALSE	YET3	Viable	1137	NA	CAL0000184176
C2_02440W_A	NA	orf19.1568	6	A	3	C2_02440W_A	Ortholog(s) have Rab guanyl-nucleotide exchange factor activity, phosphatidylinositol binding activity	0.991487	127.456	FALSE	114	114	0.631579	FALSE	FALSE	142.5	285	0.00701754	FALSE	VPS21	NA	2513	NA	CAL0000181558
C2_02500W_A	NA	orf19.1574	11	A	1	C2_02500W_A	Putative TFIID subunit involved in RNA polymerase II transcription initiation; possibly an essential gene, disruptants not obtained by UAU1 method	0.350354	103.041	FALSE	77.5	155	0.316129	FALSE	FALSE	137	137	0.0291971	FALSE	TAF7	Viable	197	NA	CAL0000200459
C2_02520W_A	NA	orf19.1576	6	F	3	C2_02520W_A	Ortholog(s) have nuclear localization sequence binding, ubiquitin binding activity, role in response to ethanol and cytosol localization	0.739513	138.636	FALSE	124	124	0.524194	FALSE	FALSE	155	310	0.00322581	FALSE	ETP1	Viable	1969	NA	CAL0000178272
C2_02540W_A	NA	orf19.1578	7	F	12	C2_02540W_A	Ortholog of S. cereviaie Rrp5, an RNA binding protein involved in synthesis of 18S and 5.8S rRNAs; Hap43-induced gene	0.75617	137.477	FALSE	112.5	225	0.533333	FALSE	FALSE	168	336	0.00595238	FALSE	RRP5	Lethal	540	NA	CAL0000188474
C2_02550C_A	NA	orf19.1580	22	D	5	C2_02550C_A	Protein of unknown function; Spider biofilm induced	0.987528	100.062	FALSE	89	178	0.657303	FALSE	FALSE	112.5	225	0.08	FALSE	NA	Viable	1438	NA	CAL0000186103
C2_02630W_A	NA	orf19.1589	15	G	2	C2_02630W_A	Putative transcription factor component of the core factor (CF) rDNA transcription factor complex; Spider biofilm induced	0.544773	124.978	FALSE	89	178	0.438202	FALSE	FALSE	175.5	351	0.031339	FALSE	RRN7	Lethal;;;;Viable	183	NA	CAL0000181708
C2_02690W_A	NA	orf19.5838	24	A	9	C2_02690W_A	Ortholog(s) have phosphoserine phosphatase activity, role in L-serine biosynthetic process and cytoplasm, nucleus localization	1.01027	101.821	FALSE	65	130	0.646154	FALSE	FALSE	159.5	319	0.0282132	FALSE	SER2	Viable	2491	NA	CAL0000193772
C2_02700C_A	NA	orf19.5837	13	E	8	C2_02700C_A	Ortholog(s) have 4-amino-4-deoxychorismate lyase activity, role in folic acid biosynthetic process and cytoplasm localization	0.778335	102.509	FALSE	74	148	0.547297	FALSE	FALSE	142	284	0.0140845	FALSE	ABZ2	Viable	2492	NA	CAL0000189613
C2_02710C_A	NA	orf19.5835	10	H	3	C2_02710C_A	Ortholog(s) have role in rRNA processing, ribosomal small subunit assembly and CURI complex, UTP-C complex, cytosol localization	0.115177	88.4619	FALSE	70.5	141	0.574468	FALSE	FALSE	111	222	0.522523	FALSE	RRP7	Lethal	129	NA	CAL0000178916
C2_02730W_A	NA	orf19.5833	9	F	8	C2_02730W_A	Ortholog(s) have polyubiquitin binding activity	0.086865	45.8748	FALSE	34.5	69	0.594203	FALSE	FALSE	61	122	0.557377	FALSE	UFD1	Lethal	736	NA	CAL0000194981
C2_02790C_A	NA	orf19.5826	4	A	10	C2_02790C_A	Predicted amino acid transmembrane transporter; rat catheter biofilm repressed	1.04771	117.996	FALSE	91	182	0.653846	FALSE	FALSE	153	306	0.0130719	FALSE	NA	Viable	3076	NA	CAL0000179851
C2_02870W_A	NA	orf19.5817	15	F	6	C2_02870W_A	Ortholog(s) have Rab guanyl-nucleotide exchange factor activity, role in ER to Golgi vesicle-mediated transport, intra-Golgi vesicle-mediated transport and TRAPP complex, cis-Golgi network membrane, cytosol, nucleus localization	0.559963	124.752	FALSE	98.5	197	0.497462	FALSE	FALSE	158	316	0.120253	FALSE	BET3	Lethal;;;;Viable	329	NA	CAL0000194939
C2_02900W_A	NA	orf19.5814	27	D	2	C2_02900W_A	Protein of unknown function; Spider biofilm induced	1.04148	106.569	FALSE	82	164	0.658537	FALSE	FALSE	138.5	277	0.032491	FALSE	NA	NA	4440	NA	NA
C2_02930C_A	NA	orf19.5812	3	E	4	C2_02930C_A	Ortholog of S. cerevisiae Ett1, a nuclear protein that inhibits replication of Brome mosaic virus; early-stage flow model biofilm induced	0.931443	65.7096	FALSE	50.5	101	0.633663	FALSE	FALSE	85.5	171	0.0701754	FALSE	ETT1	NA	3879	NA	CAL0000200223
C2_02960C_A	NA	orf19.5808	4	H	3	C2_02960C_A	Ortholog(s) have protein-lysine N-methyltransferase activity, role in negative regulation of G2/M transition of mitotic cell cycle, peptidyl-lysine methylation and cytosol, nucleus localization	0.898189	146.286	FALSE	127	254	0.602362	FALSE	FALSE	168.5	337	0.0237389	FALSE	EFM2	Viable	1053	NA	CAL0000187167
C2_03140C_A	NA	orf19.5782	25	E	3	C2_03140C_A	Ortholog(s) have mitochondrion localization	0.638317	128.002	FALSE	99	198	0.479798	FALSE	FALSE	165.5	331	0.0151057	FALSE	YOR022C	Viable	2439	NA	CAL0000190623
C2_03150C_A	NA	orf19.5780	19	D	3	C2_03150C_A	Putative protein of unknown function; Hap43p-repressed gene	0.734532	108.301	FALSE	74	148	0.52027	FALSE	FALSE	158.5	317	0	FALSE	YIL067C	Viable	2963	NA	CAL0000174472
C2_03170W_A	NA	orf19.5777	14	A	1	C2_03170W_A	Protein of unknown function; F-12/CO2 early biofilm induced	0.429611	103.057	FALSE	73.5	147	0.353741	FALSE	FALSE	144.5	289	0.00692042	FALSE	YBR096W	Viable	1922	NA	CAL0000197520
C2_03200W_A	NA	orf19.910	12	C	1	C2_03200W_A	Predicted splicing factor, component of the U4/U6-U5 snRNP complex; Hap43-induced gene; rat catheter biofilm induced	-0.219305	53.1742	FALSE	43.5	87	0.137931	FALSE	FALSE	65	130	0.307692	FALSE	PRP3	Lethal	159	NA	CAL0000177949
C2_03350W_A	NA	orf19.893	28	G	3	C2_03350W_A	Putative GPI-anchored protein; exogenously expressed protein substrate for Kex2 processing in vitro; repressed by alpha pheromone in SpiderM medium; macrophage-induced; induced in oralpharyngeal candidiasis; Spider biofilm induced	0.799757	107.436	FALSE	85.5	171	0.555556	FALSE	FALSE	135	270	0.0111111	FALSE	NA	NA	6136	NA	NA
C2_03440W_A	NA	orf19.876	28	G	4	C2_03440W_A	Putative GPI-anchored protein of unknown function; Spider biofilm repressed	0.614528	95.1446	FALSE	71	142	0.471831	FALSE	FALSE	127.5	255	0.0235294	FALSE	NA	NA	5997	NA	NA
C2_03480C_A	NA	orf19.873	7	C	12	C2_03480C_A	Ortholog of Candida albicans WO-1 : CAWG_04115	0.811018	138.767	FALSE	118.5	237	0.556962	FALSE	FALSE	162.5	325	0.00307692	FALSE	NA	Viable	1356	NA	CAL0000183753
C2_03520C_A	NA	orf19.868	30	H	9	C2_03520C_A	Protein of unknown function; transcription is specific to white cell type	1.02666	96.933	FALSE	72	144	0.652778	FALSE	FALSE	130.5	261	0.0306513	FALSE	NA	NA	5674	NA	NA
C2_03550C_A	NA	orf19.864	25	C	9	C2_03550C_A	Ortholog(s) have role in nuclear-transcribed mRNA catabolic process, 3'-5' exonucleolytic nonsense-mediated decay and cytosol, polysome localization	0.947523	106.108	FALSE	81	162	0.623457	FALSE	FALSE	139	278	0.028777	FALSE	NMD2	Viable	2381	NA	CAL0000178928
C2_03560C_A	NA	orf19.863	24	A	12	C2_03560C_A	Ortholog(s) have structural constituent of ribosome activity and mitochondrial large ribosomal subunit localization	1.09118	76.7023	TRUE	50.5	101	0.772277	FALSE	FALSE	116.5	233	0.321888	FALSE	MRPL35	Viable	2382	NA	CAL0000190739
C2_03690C_A	NA	orf19.851	19	G	11	C2_03690C_A	Protein of unknown function; repressed by Rim101; negatively modulates intracellular ATP levels during the development of azole resistance; induced by Ca(2+) in a calcineurin-dependent manner; Spider biofilm induced	1.02535	92.9758	FALSE	56.5	113	0.646018	FALSE	FALSE	153	306	0.0130719	FALSE	NA	Viable	3383	NA	CAL0000176896
C2_03700W_A	NA	orf19.850	25	C	11	C2_03700W_A	Ortholog(s) have protein-N-terminal asparagine amidohydrolase activity, protein-N-terminal glutamine amidohydrolase activity and role in cellular protein modification process, protein catabolic process	1.09222	101.579	FALSE	74.5	149	0.677852	FALSE	FALSE	138.5	277	0.0397112	FALSE	NTA1	Viable	2328	NA	CAL0000195573
C2_03780C_A	NA	orf19.843	25	B	3	C2_03780C_A	Putative DNA repair exonuclease; fungal-specific (no human or murine homolog)	0.650642	105.687	FALSE	79.5	159	0.496855	FALSE	FALSE	140.5	281	0.0355872	FALSE	DCR2	Viable	1818	NA	CAL0000201620
C2_03800C_A	NA	orf19.841	20	F	12	C2_03800C_A	Ortholog(s) have role in Golgi vesicle transport and Golgi membrane localization	0.755574	135.15	FALSE	123	246	0.536585	FALSE	FALSE	148.5	297	0.013468	FALSE	COY1	NA	3777	NA	CAL0000186827
C2_03890W_A	NA	orf19.836	27	D	3	C2_03890W_A	Protein likely to be essential for growth, based on an insertional mutagenesis strategy	0.965311	115.893	FALSE	87.5	175	0.622857	FALSE	FALSE	153.5	307	0.00977199	FALSE	NA	NA	5690	NA	NA
C2_03900C_A	NA	orf19.835	19	F	11	C2_03900C_A	Ortholog(s) have role in nucleosome mobilization and Ino80 complex, cytosol localization	0.438057	85.8167	FALSE	51.5	103	0.359223	FALSE	FALSE	143	286	0.00699301	FALSE	IES1	Viable	3405	NA	CAL0000189200
C2_03930C_A	NA	orf19.831	4	E	2	C2_03930C_A	Ortholog of C. dubliniensis CD36 : Cd36_18570, C. parapsilosis CDC317 : CPAR2_211360, Candida tenuis NRRL Y-1498 : CANTEDRAFT_115359 and Debaryomyces hansenii CBS767 : DEHA2D06886g	-0.0723207	24.5357	TRUE	28	56	0.75	FALSE	FALSE	21.5	43	0.767442	FALSE	NA	Viable	1122	NA	CAL0000178250
C2_03980C_A	NA	orf19.826	30	H	10	C2_03980C_A	RNA polymerase II mediator complex subunit; RNA polymerase II transcription cofactor	0.761091	98.4124	FALSE	74.5	149	0.543624	FALSE	FALSE	130	260	0.0230769	FALSE	NA	NA	5689	NA	NA
C2_04010C_A	NA	orf19.822	31	G	4	C2_04010C_A	Small heat shock protein; role in stress response and virulence; fluconazole-downregulated; induced in cyr1 or ras1 mutant; stationary phase enriched protein; detected in some, not all, biofilm extracts; Spider biofilm induced	0.65534	110.815	FALSE	80	160	0.4875	FALSE	FALSE	153.5	307	0.0130293	FALSE	NA	NA	5992	NA	NA
C2_04030C_A	NA	orf19.819	2	F	7	C2_04030C_A	Ortholog(s) have role in lipoate biosynthetic process and mitochondrion localization	1.35698	73.101	FALSE	47.5	95	0.894737	FALSE	FALSE	112.5	225	0.591111	FALSE	ACP1	Lethal	793	NA	CAL0000177869
C2_04100W_A	NA	orf19.811	3	E	10	C2_04100W_A	Protein of unknown function; mutant is viable; Hap43-repressed	1.0213	100.435	FALSE	78.5	157	0.649682	FALSE	FALSE	128.5	257	0.0272374	FALSE	YLR283W	NA	3928	NA	CAL0000182979
C2_04120C_A	NA	orf19.809	24	A	1	C2_04120C_A	Ortholog(s) have role in maturation of LSU-rRNA from tricistronic rRNA transcript (SSU-rRNA, 5.8S rRNA, LSU-rRNA) and nucleolus, preribosome localization	0.76389	104.827	FALSE	74.5	149	0.543624	FALSE	FALSE	147.5	295	0.020339	FALSE	NOP12	Viable	2538	NA	CAL0000199505
C2_04120C_A	NA	orf19.809	25	E	12	C2_04120C_A	Ortholog(s) have role in maturation of LSU-rRNA from tricistronic rRNA transcript (SSU-rRNA, 5.8S rRNA, LSU-rRNA) and nucleolus, preribosome localization	0.732385	110.657	FALSE	79	158	0.531646	FALSE	FALSE	155	310	0.0258065	FALSE	NOP12	Lethal	2538	NA	CAL0000199505
C2_04160W_A	NA	orf19.805	12	G	2	C2_04160W_A	Putative protein of unknown function; possibly mitochondrial; Hap43-repressed; Spider biofilm repressed	0.530057	110.877	FALSE	87.5	175	0.411429	FALSE	FALSE	140.5	281	0	FALSE	YGR021W	Viable	3393	NA	CAL0000192780
C2_04180C_A	NA	orf19.804	6	C	4	C2_04180C_A	Putative mitochondrial carrier family transporter; rat catheter biofilm induced	0.588071	138.333	FALSE	128	128	0.46875	FALSE	FALSE	149.5	299	0.0434783	FALSE	YPR011C	Viable	1696	NA	CAL0000181180
C2_04340C_A	NA	orf19.4520	12	G	3	C2_04340C_A	Putative gluconokinase; rat catheter biofilm induced	0.57266	112.207	FALSE	84.5	169	0.43787	FALSE	FALSE	149	298	0.0033557	FALSE	YDR248C	Viable	3424	NA	CAL0000176663
C2_04360W_A	NA	orf19.4518	6	F	11	C2_04360W_A	Protein kinase of unknown function; mutants are viable	0.848225	114.473	FALSE	78	78	0.576923	FALSE	FALSE	168	336	0.0119048	FALSE	YPL150W	Viable	1932	NA	CAL0000186670
C2_04370W_A	NA	orf19.4517	27	G	9	C2_04370W_A	Protein of unknown function; Hap43-induced gene	-1.25276	21.7371	FALSE	22.5	45	0.666667	FALSE	TRUE	21	42	0.904762	FALSE	NA	NA	5394	NA	NA
C2_04540C_A	NA	orf19.4496	4	D	4	C2_04540C_A	Ortholog(s) have role in cellular calcium ion homeostasis and Golgi medial cisterna, cis-Golgi network, endoplasmic reticulum, fungal-type vacuole membrane localization	0.863158	102.976	FALSE	88	176	0.630682	FALSE	FALSE	120.5	241	0.124481	FALSE	GDT1	NA	1026	NA	CAL0000189844
C2_04570W_A	NA	orf19.4492	10	G	1	C2_04570W_A	Ortholog(s) have role in nuclear division, rRNA processing and mitotic spindle pole body, nuclear periphery, nucleolus, preribosome, large subunit precursor localization	0.446501	149.705	FALSE	111.5	223	0.533632	FALSE	FALSE	201	402	0.271144	FALSE	EBP2	Lethal	491	NA	CAL0000183510
C2_04740C_A	NA	orf19.193	27	C	8	C2_04740C_A	Ortholog of C. dubliniensis CD36 : Cd36_19310, C. parapsilosis CDC317 : CPAR2_209710, Candida tenuis NRRL Y-1498 : CANTEDRAFT_113479 and Debaryomyces hansenii CBS767 : DEHA2C15114g	0.604484	94.6863	FALSE	69.5	139	0.47482	FALSE	FALSE	129	258	0.0387597	FALSE	NA	NA	5794	NA	NA
C2_04830W_A	NA	orf19.4128	16	F	6	C2_04830W_A	Ortholog of C. dubliniensis CD36 : Cd36_19390, C. parapsilosis CDC317 : CPAR2_209600, Candida tenuis NRRL Y-1498 : CANTEDRAFT_134010 and Debaryomyces hansenii CBS767 : DEHA2C14960g	0.915197	131.978	FALSE	96.5	193	0.606218	FALSE	FALSE	180.5	361	0.0166205	FALSE	NA	Viable	2800	NA	CAL0000193865
C2_04860W_A	NA	orf19.4125	11	C	8	C2_04860W_A	C2H2 transcription factor; Hap43-induced; rat catheter and Spider biofilm induced	0.476865	73.4507	FALSE	65	130	0.461538	FALSE	TRUE	83	83	0.13253	FALSE	PZF1	Lethal	615	NA	CAL0000184073
C2_04990W_A	NA	orf19.3531	12	C	5	C2_04990W_A	Ortholog(s) have role in regulation of DNA-dependent DNA replication initiation and DNA replication preinitiation complex, endoplasmic reticulum, nuclear envelope, spindle pole body localization	0.559524	90.9368	FALSE	74.5	149	0.436242	FALSE	FALSE	111	222	0.0135135	FALSE	SLD7	Lethal	163	NA	CAL0000201473
C2_05020W_A	NA	orf19.3533	5	A	9	C2_05020W_A	Ortholog(s) have role in ascospore formation, mitochondrial respiratory chain complex assembly, positive regulation of transcription from RNA polymerase II promoter	1.4529	92.4581	FALSE	69.5	139	0.784173	FALSE	FALSE	123	246	0.0772358	FALSE	EMI1	NA	4161	NA	CAL0000192157
C2_05050C_A	NA	orf19.3536	3	D	5	C2_05050C_A	Ortholog(s) have acetylglucosaminyltransferase activity, role in protein N-linked glycosylation and Golgi medial cisterna localization	1.30554	72.4776	FALSE	51.5	103	0.747573	FALSE	FALSE	102	204	0.0686275	FALSE	GNT1	NA	3820	NA	CAL0000177663
C2_05080C_A	NA	orf19.3539	4	H	10	C2_05080C_A	Predicted nucleolar S-adenosylmethionine-dependent rRNA methyltransferase; Spider biofilm induced	0.865058	144.264	FALSE	121	242	0.582645	FALSE	FALSE	172	344	0.00872093	FALSE	BMT2	NA	1011	NA	CAL0000192284
C2_05130W_A	NA	orf19.3544	21	E	12	C2_05130W_A	Putative protein of unknown function; Hap43p-repressed gene	1.25084	133.079	FALSE	110	220	0.718182	FALSE	FALSE	161	322	0.015528	FALSE	YML131W	Viable	2411	NA	CAL0000187542
C2_05140W_A	NA	orf19.3545	9	B	1	C2_05140W_A	Ortholog(s) have protein serine/threonine kinase activity, role in meiotic anaphase II, protein phosphorylation, septation initiation signaling cascade and cellular bud neck, cytoplasm, new mitotic spindle pole body, nucleus localization	0.699122	108.706	FALSE	78	156	0.512821	FALSE	FALSE	151.5	303	0.019802	FALSE	CDC15	Lethal	3738	NA	CAL0000199882
C2_05170W_A	NA	orf19.3548	3	G	7	C2_05170W_A	Ortholog(s) have mitochondrion localization	1.20727	98.9545	FALSE	72	144	0.715278	FALSE	FALSE	136	272	0.0477941	FALSE	YBL095W	NA	950	NA	CAL0000189248
C2_05290C_A	NA	orf19.3558	18	G	6	C2_05290C_A	Ortholog(s) have Golgi apparatus, endoplasmic reticulum localization	0.608074	74.3976	FALSE	45	90	0.466667	FALSE	FALSE	123	246	0.0203252	FALSE	ERP3	Viable	1125	NA	CAL0000195459
C2_05300C_A	NA	orf19.3560	3	D	3	C2_05300C_A	S. cerevisiae ortholog Mrps35p is a structural constituent of ribosome and localizes to mitochondrial small ribosomal subunit; the snoRNA CD39 is encoded within the MRPS35 intron	0.445821	48.9413	TRUE	33.5	67	0.955224	FALSE	TRUE	71.5	143	0.93007	FALSE	MRPS35	NA	4203	NA	CAL0000200433
C2_05510C_A	NA	orf19.3581	4	D	5	C2_05510C_A	Ortholog(s) have histone binding activity, role in DNA replication-dependent nucleosome assembly and CAF-1 complex, cytoplasm, nucleus localization	0.812087	105.011	FALSE	84.5	169	0.579882	FALSE	FALSE	130.5	261	0.0536398	FALSE	MSI1	NA	1027	NA	CAL0000187423
C2_05560W_A	NA	orf19.6868	24	D	3	C2_05560W_A	Putative NADPH-dependent methylglyoxal reductase; homozygous transposon insertion causes decreased colony wrinkling under filamentous growth-inducing conditions, but does not block true hyphal formation in liquid media	0.997964	87.4528	FALSE	64	128	0.640625	FALSE	FALSE	119.5	239	0.0251046	FALSE	NA	Viable	2574	NA	CAL0000200070
C2_05570C_A	NA	orf19.6869	5	H	6	C2_05570C_A	Putative lipid raft associated protein; Spider biofilm induced	0.824715	99.2069	FALSE	76	152	0.592105	FALSE	FALSE	129.5	259	0.0694981	FALSE	AST2	NA	4013	NA	CAL0000175407
C2_05640W_A	NA	orf19.6874	30	E	5	C2_05640W_A	Putative helix-loop-helix (HLH) transcription factor with a role in filamentous growth	0.894259	100.541	FALSE	69	138	0.623188	FALSE	FALSE	146.5	293	0.0784983	FALSE	NA	NA	3214	NA	NA
C2_05670C_A	NA	orf19.6879	15	B	8	C2_05670C_A	Ortholog(s) have tRNA-intron endonuclease activity, role in tRNA-type intron splice site recognition and cleavage and mitochondrial outer membrane, tRNA-intron endonuclease complex localization	0.456237	130.455	FALSE	101	202	0.366337	FALSE	FALSE	168.5	337	0	FALSE	SEN34	Lethal	338	NA	CAL0000194258
C2_05680W_A	NA	orf19.6880	10	D	5	C2_05680W_A	Ortholog(s) have role in CVT pathway, macroautophagy, peroxisome degradation, retrograde transport, vesicle recycling within Golgi and Golgi transport complex, cell division site, cell tip, nucleus localization	-0.689107	12.1347	FALSE	15.5	31	0.580645	TRUE	FALSE	9.5	19	0.789474	FALSE	COG4	Lethal	37	NA	CAL0000175481
C2_05750W_A	NA	orf19.6886	18	A	4	C2_05750W_A	Ortholog(s) have rRNA binding activity, role in maturation of LSU-rRNA from tricistronic rRNA transcript (SSU-rRNA, 5.8S rRNA, LSU-rRNA), ribosomal large subunit export from nucleus and nucleolus localization	0.751338	101.198	FALSE	66.5	133	0.586466	FALSE	FALSE	154	308	0.123377	FALSE	NOP53	Viable	2575	NA	CAL0000191069
C2_05760C_A	NA	orf19.6887	26	B	12	C2_05760C_A	Predicted ORF from Assembly 19; repressed by nitric oxide; removed from Assembly 20; subsequently reinstated in Assembly 21 based on comparative genome analysis	1.08056	104.827	FALSE	74.5	149	0.677852	FALSE	FALSE	147.5	295	0.0508475	FALSE	NA	NA	6378	GELC0030	NA
C2_05820W_A	NA	orf19.5205	13	G	11	C2_05820W_A	Protein of unknown function; Hap43-repressed gene	0.760382	110.743	FALSE	84	168	0.535714	FALSE	FALSE	146	292	0.00684932	FALSE	NA	Viable	2377	NA	CAL0000190962
C2_05830C_A	NA	orf19.5206	23	C	11	C2_05830C_A	Putative chaperone protein; role in the assembly of box H/ACA snoRNPs and thus for pre-rRNA processing; Spider biofilm induced	0.984668	96.9433	FALSE	63.5	127	0.637795	FALSE	FALSE	148	296	0.0304054	FALSE	SHQ1	Viable	1304	NA	CAL0000201076
C2_05910W_A	NA	orf19.5213	5	G	11	C2_05910W_A	Putative protein of unknown function; transcript is upregulated in clinical isolates from HIV+ patients with oral candidiasis	1.01614	114.813	FALSE	84.5	169	0.64497	FALSE	FALSE	156	312	0.0192308	FALSE	NA	NA	4261	NA	CAL0000198318
C2_06080C_A	NA	orf19.4112	22	F	8	C2_06080C_A	Ortholog(s) have 8-oxo-dGDP phosphatase activity, ATP binding, magnesium ion binding, thiamine binding, thiamine diphosphokinase activity, role in thiamine biosynthetic process and cytosol localization	0.998659	84.4941	FALSE	83.5	167	0.646707	FALSE	FALSE	85.5	171	0.0409357	FALSE	YJR142W	Viable	1204	NA	CAL0000178410
C2_06120C_A	NA	orf19.4106	16	B	6	C2_06120C_A	Ortholog of S. cerevisiae : YJR141W, C. glabrata CBS138 : CAGL0M00264g, C. dubliniensis CD36 : Cd36_20520, C. parapsilosis CDC317 : CPAR2_104880 and Candida tenuis NRRL Y-1498 : CANTEDRAFT_126860	0.829293	129.207	FALSE	96.5	193	0.569948	FALSE	FALSE	173	346	0.0144509	FALSE	YJR141W	Viable	34	NA	CAL0000187277
C2_06230W_A	NA	orf19.5486	14	C	4	C2_06230W_A	Putative endoribonuclease; heterozygous null mutant exhibits hypersensitivity to parnafungin and cordycepin in the C. albicans fitness test	-0.164201	18.3712	FALSE	27	54	0.481481	TRUE	TRUE	12.5	25	0.56	FALSE	YSH1	Lethal	520	NA	CAL0000178545
C2_06300W_A	NA	orf19.5492	16	A	3	C2_06300W_A	Ortholog(s) have mRNA binding, pre-mRNA 5'-splice site binding activity, role in mRNA 5'-splice site recognition and U1 snRNP, U2-type prespliceosome, commitment complex localization	0.883702	110.807	FALSE	76.5	153	0.660131	FALSE	FALSE	160.5	321	0.17757	FALSE	YHC1	Lethal	243	NA	CAL0000200741
C2_06320W_A	NA	orf19.5495	18	C	7	C2_06320W_A	Putative RNA-binding protein; induced by alpha pheromone in SpiderM medium	1.07807	91.4645	FALSE	54.5	109	0.669725	FALSE	FALSE	153.5	307	0.029316	FALSE	NA	NA	1899	NA	CAL0000182353
C2_06350C_A	NA	orf19.5499	4	C	9	C2_06350C_A	Ortholog(s) have 4-hydroxyphenylpyruvate dioxygenase activity and role in aromatic amino acid family biosynthetic process	1.02734	85.4591	FALSE	65.5	131	0.656489	FALSE	FALSE	111.5	223	0.0403587	FALSE	NA	Viable	1417	NA	CAL0000180732
C2_06480W_A	NA	orf19.25	23	H	6	C2_06480W_A	Ortholog(s) have tRNA (guanine) methyltransferase activity, role in tRNA methylation and cytoplasm, nucleolus localization	0.652025	102.64	FALSE	70	140	0.492857	FALSE	FALSE	150.5	301	0.0265781	FALSE	TRM10	Lethal	2477	NA	CAL0000179584
C2_06490W_A	NA	orf19.26	23	G	9	C2_06490W_A	Putative peptide N-glycanase; induced by nitric oxide independent of Yhb1p	0.842093	94.9197	FALSE	61.5	123	0.585366	FALSE	FALSE	146.5	293	0.0375427	FALSE	PNG1	Viable	2478	NA	CAL0000182135
C2_06520C_A	NA	orf19.28	16	D	3	C2_06520C_A	Putative thiamine transmembrane transporter; Spider biofilm induced	0.773865	141.167	FALSE	106	212	0.542453	FALSE	FALSE	188	376	0.00797872	FALSE	TPC1	Viable	3054	NA	CAL0000175641
C2_06530W_A	NA	orf19.29	10	C	3	C2_06530W_A	Ortholog of S. cerevisiae Tah11, a DNA replication licensing factor required for pre-replication complex assembly; rat catheter, flow model and Spider biofilm induced	0.911167	130.539	FALSE	98.5	197	0.614213	FALSE	FALSE	173	346	0.0404624	FALSE	TAH11	Viable	43	NA	CAL0000198079
C2_06600W_A	NA	orf19.35	34	F	12	C2_06600W_A	Predicted kise; rat catheter, flow model, Spider biofilm induced	0.792513	87.7796	FALSE	59.5	119	0.563025	FALSE	FALSE	129.5	259	0.034749	FALSE	NA	NA	3486	NA	NA
C2_06710W_A	NA	orf19.3151	19	E	7	C2_06710W_A	Has domain(s) with predicted catalytic activity, coenzyme binding activity and role in cellular metabolic process	0.858266	93.1665	FALSE	62	124	0.580645	FALSE	FALSE	140	280	0.0107143	FALSE	NA	Viable	2342	NA	CAL0000195964
C2_06790W_A	NA	orf19.2230	9	A	3	C2_06790W_A	Putative pre-mRNA-splicing factor; decreased transcription is observed upon benomyl treatment	0.897693	114.608	FALSE	92.5	185	0.605405	FALSE	FALSE	142	284	0.0316901	FALSE	RDS3	Lethal	724	NA	CAL0000192121
C2_06920C_A	NA	orf19.2246	12	C	10	C2_06920C_A	Ortholog(s) have cytosol, nucleus localization	0.773532	108.995	FALSE	88	176	0.545455	FALSE	FALSE	135	270	0.0148148	FALSE	YPL199C	Viable	2036	NA	CAL0000181279
C2_07040W_A	NA	orf19.2260	3	A	2	C2_07040W_A	Putative transcription factor with zinc finger DNA-binding motif	0.939432	99.6795	FALSE	72	144	0.638889	FALSE	FALSE	138	276	0.076087	FALSE	BCD1	Lethal	221	NA	CAL0000191866
C2_07110C_A	NA	orf19.2266	9	C	1	C2_07110C_A	Ortholog(s) have ATPase activity, DNA binding, nucleosome binding activity, role in chromatin remodeling and Isw1 complex localization	0.526109	110.953	FALSE	87	174	0.41954	FALSE	FALSE	141.5	283	0.0176678	FALSE	IOC3	NA	4265	NA	CAL0000195098
C2_07140W_A	NA	orf19.2269	25	C	8	C2_07140W_A	Putative 3-phosphoserine phosphatase; induced by benomyl or in azole-resistant strain that overexpresses MDR1; early-stage flow model biofilm induced; Spider biofilm repressed	0.609645	99.1665	FALSE	74.5	149	0.483221	FALSE	FALSE	132	264	0.0492424	FALSE	YNL010W	Viable	2383	NA	CAL0000187183
C2_07190C_A	NA	orf19.2275	9	E	12	C2_07190C_A	Putative mitochondrial ribosomal protein; predicted role in aerobic respiration; Spider biofilm repressed	0.996563	76.6763	TRUE	58.5	117	0.777778	FALSE	FALSE	100.5	201	0.39801	FALSE	MNP1	Lethal	420	NA	CAL0000177740
C2_07240C_A	NA	orf19.2281	4	H	8	C2_07240C_A	Ortholog(s) have mitochondrion localization	0.8784	119.992	FALSE	92	184	0.597826	FALSE	FALSE	156.5	313	0.0319489	FALSE	NA	Viable	1378	NA	CAL0000177837
C2_07250C_A	NA	orf19.2282	22	G	3	C2_07250C_A	Has domain(s) with predicted catechol 1,2-dioxygenase activity, ferric iron binding activity and role in catechol-containing compound metabolic process, oxidation-reduction process	1.2748	94.459	FALSE	83	166	0.753012	FALSE	FALSE	107.5	215	0.116279	FALSE	NA	Viable	1379	NA	CAL0000188894
C2_07270W_A	NA	orf19.2284	13	C	9	C2_07270W_A	Protein with an FMN-binding domain; Hap43-repressed; flow model biofilm induced	0.757763	94.0479	FALSE	61	122	0.540984	FALSE	FALSE	145	290	0.0206897	FALSE	NA	Viable	2773	NA	CAL0000181049
C2_07280W_A	NA	orf19.2285	22	E	8	C2_07280W_A	Protein of unknown function; transcription induced by benomyl treatment	1.1762	104.812	FALSE	86.5	173	0.710983	FALSE	FALSE	127	254	0.0629921	FALSE	NA	NA	1381	NA	CAL0000190139
C2_07410W_A	NA	orf19.1890	23	H	11	C2_07410W_A	Ortholog(s) have role in medium-chain fatty acid biosynthetic process	0.930556	124.958	FALSE	83.5	167	0.682635	FALSE	FALSE	187	374	0.195187	FALSE	YMR210W	Lethal;;;;Viable	2571	NA	CAL0000179338
C2_07440C_A	NA	orf19.1887	23	D	5	C2_07440C_A	Ortholog(s) have sterol esterase activity, role in sterol metabolic process and integral to membrane, lipid particle localization	0.952482	99.2346	FALSE	65	130	0.630769	FALSE	FALSE	151.5	303	0.0429043	FALSE	YEH1	Viable	1315	NA	CAL0000190001
C2_07480W_A	NA	orf19.1881	16	F	9	C2_07480W_A	Lysophospholipid acyltransferase, involved in phospholipid remodeling; role in glycerophospholipid biosynthesis; rat catheter biofilm repressed	0.754097	129.189	FALSE	93.5	187	0.540107	FALSE	FALSE	178.5	357	0.022409	FALSE	ALE1	Viable	2059	NA	CAL0000197966
C2_07550W_A	NA	orf19.1872	26	C	1	C2_07550W_A	Plasma membrane protein; repressed by nitric oxide	-0.122652	95.4594	FALSE	81	162	0.351852	FALSE	FALSE	112.5	225	0.426667	FALSE	NA	NA	4573	GELC0031	NA
C2_07560W_A	NA	orf19.1871	16	F	10	C2_07560W_A	Ortholog(s) have structural molecule activity, role in histone exchange and Swr1 complex, cytosol localization	0.735638	101.632	FALSE	66	132	0.560606	FALSE	FALSE	156.5	313	0.0830671	FALSE	SWR1	Viable	2061	NA	CAL0000190429
C2_07600C_A	NA	orf19.1865	16	F	11	C2_07600C_A	S. cerevisiae ortholog Mcs7 has a role in reciprocal meiotic recombination; Spider biofilm repressed	0.760788	123.21	FALSE	86.5	173	0.543353	FALSE	FALSE	175.5	351	0.022792	FALSE	MSC7	Viable	2062	NA	CAL0000189939
C2_07630C_A	NA	orf19.1862	5	A	8	C2_07630C_A	Possible stress protein; increased transcription associated with CDR1 and CDR2 overexpression or fluphenazine treatment; regulated by Sfu1, Nrg1, Tup1; stationary phase enriched protein; Spider biofilm induced	1.11467	77.2917	FALSE	51.5	103	0.708738	FALSE	FALSE	116	232	0.112069	FALSE	RTC3	NA	4151	NA	CAL0000176228
C2_07650C_A	NA	orf19.2217	12	G	5	C2_07650C_A	Ortholog(s) have extracellular region localization	0.899605	119.159	FALSE	92.5	185	0.594595	FALSE	FALSE	153.5	307	0.00325733	FALSE	NA	Viable	3413	NA	CAF0007418
C2_07680W_A	NA	orf19.2214	12	E	10	C2_07680W_A	Ortholog(s) have structural constituent of ribosome activity and mitochondrial large ribosomal subunit localization	-0.465099	40.0062	TRUE	33	66	0.606061	FALSE	TRUE	48.5	97	0.752577	FALSE	MRPL7	Viable	1866	NA	CAL0000188218
C2_07840W_A	NA	orf19.2197	20	D	6	C2_07840W_A	Has domain(s) with predicted N,N-dimethylaniline monooxygenase activity, NADP binding, flavin adenine dinucleotide binding activity and role in oxidation-reduction process	0.815336	109.206	FALSE	89	178	0.567416	FALSE	FALSE	134	268	0.0223881	FALSE	NA	Viable	2416	NA	CAL0000193619
C2_07880W_A	NA	orf19.2194	7	F	3	C2_07880W_A	Cargo-binding subunit of the clathrin associated protein complex (AP-2), involved in endocytosis	1.00684	143.507	FALSE	121.5	243	0.63786	FALSE	FALSE	169.5	339	0.00884956	FALSE	APM4	Viable	1873	NA	CAL0000182232
C2_07950W_A	NA	orf19.2186	25	D	7	C2_07950W_A	Ortholog(s) have Seh1-associated complex, cytosol, fungal-type vacuole membrane, nuclear membrane, nuclear pore outer ring localization	0.740989	92.8116	FALSE	73	146	0.527397	FALSE	FALSE	118	236	0.00847458	FALSE	SEH1	Viable	2376	NA	CAL0000180104
C2_08100W_A	NA	orf19.2175	13	A	8	C2_08100W_A	Putative mitochondrial cell death effector; induced by nitric oxide; Spider biofilm induced; rat catheter biofilm repressed	0.480331	127.368	FALSE	103	206	0.393204	FALSE	FALSE	157.5	315	0.0190476	FALSE	AIF1	Viable	2488	NA	CAL0000195769
C2_08200W_A	NA	orf19.1125	3	C	11	C2_08200W_A	Predicted hydrolase; induced by nitric oxide	1.26095	70.9718	FALSE	46	92	0.728261	FALSE	FALSE	109.5	219	0.0410959	FALSE	NA	NA	4207	NA	CAL0000197506
C2_08380C_A	NA	orf19.1434	10	B	5	C2_08380C_A	Ortholog(s) have protein kinase activator activity	0.593313	134.387	FALSE	105	210	0.457143	FALSE	FALSE	172	344	0.0174419	FALSE	DPB11	Lethal	2	NA	CAL0000188846
C2_08430C_A	NA	orf19.3638	34	C	4	C2_08430C_A	Putative GPI-anchored protein; secreted; flucozole-induced	0.73936	86.5592	FALSE	67.5	135	0.533333	FALSE	FALSE	111	222	0.0225225	FALSE	NA	NA	5358	NA	NA
C2_08510W_A	NA	orf19.3627	5	F	11	C2_08510W_A	Ortholog of C. dubliniensis CD36 : Cd36_22640, C. parapsilosis CDC317 : CPAR2_406910, Candida tenuis NRRL Y-1498 : CANTEDRAFT_104937 and Debaryomyces hansenii CBS767 : DEHA2D02706g	0.829622	90	FALSE	67.5	135	0.607407	FALSE	FALSE	120	240	0.1	FALSE	NA	NA	4097	NA	CAL0000195938
C2_08590W_A	NA	orf19.3618	28	G	5	C2_08590W_A	Secreted yeast wall protein; possible role in dispersal in host; mutation increases adhesion and biofilm formation; propeptide; growth phase, phosphate, Ssk1/Ssn6/Efg1/Efh1/Hap43 regulated; mRNA binds She3; flow and Spider biofilm repressed	0.954507	106.35	FALSE	80.5	161	0.627329	FALSE	FALSE	140.5	281	0.0320285	FALSE	NA	NA	5573	NA	NA
C2_08630C_A	NA	orf19.3613	7	D	12	C2_08630C_A	Ortholog(s) have RNA polymerase II core binding, RNA polymerase II core promoter sequence-specific DNA binding transcription factor activity, TFIIF-class binding transcription factor activity, chromatin binding activity	0.799977	137.263	FALSE	113.5	227	0.550661	FALSE	FALSE	166	332	0	FALSE	PAF1	Viable	1055	NA	CAL0000196860
C2_08650W_A	NA	orf19.3611	26	B	11	C2_08650W_A	Protein of unknown function; Hap43-repressed gene; repressed by nitric oxide	1.12027	109.592	FALSE	76.5	153	0.686275	FALSE	FALSE	157	314	0.0382166	FALSE	NA	NA	4077	GELC0029	NA
C2_08680W_A	NA	orf19.3608	4	D	11	C2_08680W_A	Mismatch repair protein; predicted role in repair of insertion or deletion mutations and removal of nonhomologous DNA ends; rat catheter biofilm repressed	1.11185	85.3229	FALSE	65	130	0.676923	FALSE	FALSE	112	224	0.0178571	FALSE	MSH3	Viable	1114	NA	CAL0000179035
C2_08690C_A	NA	orf19.3607	13	D	2	C2_08690C_A	Ortholog of C. dubliniensis CD36 : Cd36_22860, C. parapsilosis CDC317 : CPAR2_806540, Candida tenuis NRRL Y-1498 : CANTEDRAFT_108823 and Debaryomyces hansenii CBS767 : DEHA2B13596g	0.458692	64.2495	FALSE	43	86	0.453488	FALSE	FALSE	96	192	0.135417	FALSE	NA	Viable	1692	NA	CAL0000175253
C2_08700C_A	NA	orf19.3606	7	A	4	C2_08700C_A	Ortholog of S. cereviae Sna4 vacuolar outer membrane protein that plays a role in sensitivity to NA+; induced by Mnl1 under weak acid stress	0.890678	124.403	FALSE	106	212	0.589623	FALSE	FALSE	146	292	0	FALSE	SNA4	Viable	1156	NA	CAL0000199174
C2_08830W_A	NA	orf19.3586	20	G	3	C2_08830W_A	Ortholog(s) have role in fungal-type cell wall organization, vesicle-mediated transport and integral to endoplasmic reticulum membrane localization	0.752996	109.91	FALSE	88.5	177	0.548023	FALSE	FALSE	136.5	273	0.040293	FALSE	RCR1	NA	959	NA	CAL0000175358
C2_08840W_A	NA	orf19.3585	22	D	10	C2_08840W_A	Putative tRNA methyltransferase complex subunit; regulated by Gcn4; repressed in response to amino acid starvation (3-aminotriazole treatment); Spider biofilm induced	1.02962	73.9425	FALSE	81	162	0.685185	FALSE	FALSE	67.5	135	0.118519	FALSE	TRM112	Lethal;;;;Viable	158	NA	CAL0000194338
C2_08850C_A	NA	orf19.225	33	B	1	C2_08850C_A	Predicted 2-hydroxyacid dehydrogenase; Hap43-repressed gene	0.89874	90.7138	FALSE	78	156	0.602564	FALSE	FALSE	105.5	211	0.0236967	FALSE	NA	NA	2754	NA	NA
C2_08910C_A	NA	orf19.216	19	B	3	C2_08910C_A	Protein with a metallo-dependent phosphatase domain; ketoconazole-induced; upregulation correlates with clinical development of fluconazole resistance	1.19112	79.6837	FALSE	51	102	0.705882	FALSE	FALSE	124.5	249	0.0321285	FALSE	NA	Viable	2993	NA	CAL0000191269
C2_08930W_A	NA	orf19.213	7	H	11	C2_08930W_A	Ortholog(s) have role in ubiquitin-dependent protein catabolic process and nucleus, proteasome regulatory particle, lid subcomplex, proteasome storage granule localization	0.253781	33.9411	TRUE	32	64	0.6875	FALSE	TRUE	36	72	0.597222	FALSE	RPN12	Lethal	400	NA	CAL0000184969
C2_08950W_A	NA	orf19.211	21	E	4	C2_08950W_A	Predicted homeodomain-like transcription factor; also has a metal-binding Ada DNA repair protein domain; Spider biofilm induced	0.837613	92.3485	FALSE	68.5	137	0.59854	FALSE	FALSE	124.5	249	0.0722892	FALSE	NA	Lethal;;;;Viable	1432	NA	CAL0000193379
C2_08980C_A	NA	orf19.207	34	C	5	C2_08980C_A	GPI-anchored adhesin-like protein; filament induced; regulated by Nrg1, Tup1; regulated upon hyphal formation; mR binds to She3 and is localized to yeast-form buds and hyphal tips; induced during chlamydospore formation	0.800869	81.265	FALSE	63.5	127	0.574803	FALSE	FALSE	104	208	0.0528846	FALSE	NA	NA	1214	NA	NA
C2_08990C_A	NA	orf19.206	29	B	8	C2_08990C_A	Putative adhesin-like protein	0.942191	137.35	FALSE	110	220	0.613636	FALSE	FALSE	171.5	343	0.00874636	FALSE	NA	NA	4694	NA	NA
C2_09080C_A	NA	orf19.4067	32	H	2	C2_09080C_A	Protein lacking an ortholog in S. cerevisiae; transposon mutation affects filamentous growth	0.650037	107.212	FALSE	97	194	0.5	FALSE	FALSE	118.5	237	0.0421941	FALSE	NA	NA	1348	NA	NA
C2_09160W_A	NA	orf19.4078	15	C	11	C2_09160W_A	Ortholog(s) have role in U1 snRNA 3'-end processing, U4 snRNA 3'-end processing and U5 snRNA 3'-end processing, more	0.0194616	135.234	FALSE	95.5	191	0.413613	FALSE	FALSE	191.5	383	0.402089	FALSE	RRP45	Lethal	366	NA	CAL0000176918
C2_09210W_A	NA	orf19.4081	28	G	6	C2_09210W_A	Dubious open reading frame	0.941486	100.95	FALSE	79	158	0.626582	FALSE	FALSE	129	258	0.0426357	FALSE	NA	NA	5782	NA	NA
C2_09260C_A	NA	orf19.4088	22	B	4	C2_09260C_A	Ortholog(s) have hydroxyacylglutathione hydrolase activity, role in cellular carbohydrate metabolic process, methylglyoxal catabolic process to D-lactate and cytosol, mitochondrion, nucleus localization	0.486038	76.3954	FALSE	80.5	161	0.652174	FALSE	FALSE	72.5	145	0.434483	FALSE	GLO2	Lethal;;;;Viable	1575	NA	CAL0000189186
C2_09500W_A	NA	orf19.1404	6	E	2	C2_09500W_A	Predicted tRNA dihydrouridine synthase; Spider biofilm induced	0.721618	155.031	FALSE	147	147	0.517007	FALSE	FALSE	163.5	327	0.00611621	FALSE	DUS1	Viable	1974	NA	CAL0000188810
C2_09590C_A	NA	orf19.1395	16	C	7	C2_09590C_A	Ortholog(s) have inorganic phosphate transmembrane transporter activity, role in phosphate ion transport, transmembrane transport and mitochondrion localization	0.96637	137.973	FALSE	111	222	0.630631	FALSE	FALSE	171.5	343	0.0291545	FALSE	PIC2	NA	1971	NA	CAL0000177748
C2_09600C_A	NA	orf19.1394	20	G	12	C2_09600C_A	Putative protein of unknown function; mutant is viable; protein level decreases in stationary phase cultures; Spider biofilm induced	0.748014	150.967	FALSE	142	284	0.528169	FALSE	FALSE	160.5	321	0.00311526	FALSE	YCR090C	Viable	1113	NA	CAL0000181446
C2_09660W_A	NA	orf19.1388	13	C	5	C2_09660W_A	Putative 66S pre-ribosomal particle component; Hap43-induced; F-12/CO2 early biofilm induced	0.533507	85.538	FALSE	56.5	113	0.424779	FALSE	FALSE	129.5	259	0.019305	FALSE	NOP16	Viable	2758	NA	CAL0000180616
C2_09670C_A	NA	orf19.1387	1	C	12	C2_09670C_A	Ortholog(s) have 4 iron, 4 sulfur cluster binding activity, role in iron-sulfur cluster assembly, tRNA wobble uridine modification and cytoplasm localization	0.998312	104.078	FALSE	71.5	143	0.636364	FALSE	FALSE	151.5	303	0.0132013	FALSE	CFD1	Lethal	454	NA	CAL0000176016
C2_09680W_A	NA	orf19.1386	12	A	8	C2_09680W_A	Ortholog(s) have SNAP receptor activity and role in ER to Golgi vesicle-mediated transport, retrograde vesicle-mediated transport, Golgi to ER, vesicle fusion	0.0500104	44.0908	TRUE	36	72	0.638889	FALSE	TRUE	54	108	0.62037	FALSE	BET1	Lethal	223	NA	CAL0000191075
C2_09690C_A	NA	orf19.1383	33	E	7	C2_09690C_A	Protein of unknown function; induced by alpha pheromone in SpiderM medium	0.855859	93.6376	FALSE	64	128	0.585938	FALSE	FALSE	137	274	0.0255474	FALSE	NA	NA	6091	NA	NA
C2_09710C_A	NA	orf19.1381	20	D	7	C2_09710C_A	Ortholog of S. cerevisiae/S. pombe Lsb5; predicted role in actin cortical patch localization, actin filament organization, endocytosis; flow model biofilm induced; Spider biofilm repressed	0.734883	119.222	FALSE	103	206	0.529126	FALSE	FALSE	138	276	0.0181159	FALSE	LSB5	Viable	2405	NA	CAL0000190541
C2_09850C_A	NA	orf19.1366	12	D	6	C2_09850C_A	Has domain(s) with predicted oxidoreductase activity, acting on paired donors, with incorporation or reduction of molecular oxygen, 2-oxoglutarate as one donor, and incorporation of one atom each of oxygen into both donors activity	0.789273	106.44	FALSE	91	182	0.554945	FALSE	FALSE	124.5	249	0.0200803	FALSE	NA	Viable	2455	NA	CAL0000180468
C2_09860C_A	NA	orf19.1365	20	E	8	C2_09860C_A	Putative monooxygenase; mutation confers hypersensitivity to toxic ergosterol analog; constitutive expression independent of MTL or white-opaque status	0.939638	95.2917	FALSE	71.5	143	0.615385	FALSE	FALSE	127	254	0.015748	FALSE	NA	NA	1357	NA	CAL0000199953
C2_09870W_A	NA	orf19.1364	18	G	1	C2_09870W_A	Ortholog of S. pombe Stm1 G-protein coupled receptor; PQ-loop domains; constitutive expression independent of MTL or white-opaque status; Hap43-repressed	0.877576	116.146	FALSE	95	190	0.584211	FALSE	FALSE	142	284	0	FALSE	NA	Viable	1013	NA	CAL0000184190
C2_09880C_A	NA	orf19.1363	20	D	5	C2_09880C_A	Putative protein of unknown function; Plc1-regulated; transcript induced by Mnl1 under weak acid stress; flow model, rat catheter, Spider biofilm induced	0.802491	110.98	FALSE	103.5	207	0.555556	FALSE	FALSE	119	238	0.00840336	FALSE	YOR338W	Viable	1963	NA	CAL0000180057
C2_09980W_A	NA	orf19.1785	28	B	9	C2_09980W_A	Protein with a PI31 proteasome regulator domain; Hap43-repressed; flow model biofilm induced	0.99527	72.3274	FALSE	46.5	93	0.645161	FALSE	FALSE	112.5	225	0.04	FALSE	NA	NA	5830	NA	NA
C2_10060C_A	NA	orf19.1776	10	D	1	C2_10060C_A	Putative pantetheine-phosphate adenylyltransferase (PPAT); which catalyzes 4th step in coenzyme A biosynthesis from pantothenate; rat catheter biofilm repressed	0.848315	127.55	FALSE	93.5	187	0.59893	FALSE	FALSE	174	348	0.0632184	FALSE	CAB4	Viable	35	NA	CAL0000187822
C2_10100W_A	NA	orf19.1771	9	F	11	C2_10100W_A	Predicted spliceosome-associated protein; role in pre-mRNA splicing; Spider biofilm induced	0.27335	114.115	FALSE	89.5	179	0.346369	FALSE	FALSE	145.5	291	0.140893	FALSE	CWC22	Lethal	738	NA	CAL0000192468
C2_10120W_A	NA	orf19.1769	16	A	2	C2_10120W_A	Ortholog(s) have G-protein beta/gamma-subunit complex binding, actin binding activity, role in positive regulation of transcription from RNA polymerase II promoter by pheromones, protein folding and cytoplasm localization	0.569628	131.514	FALSE	94	188	0.468085	FALSE	FALSE	184	368	0.0597826	FALSE	PLP2	Lethal	242	NA	CAL0000200486
C2_10200W_A	NA	orf19.1761	11	F	11	C2_10200W_A	Predicted olichyl-diphosphooligosaccharide-protein glycotransferase; role in protein N-linked glycosylation; Spider biofilm repressed	-1.65267	32.8481	TRUE	41.5	83	0.39759	FALSE	TRUE	26	26	0.884615	FALSE	OST2	Lethal	567	NA	CAL0000184889
C2_10540W_A	NA	orf19.5326	23	A	11	C2_10540W_A	Putative transcription factor with zinc finger DNA-binding motif; possible ortholog of S. cerevisiae Mig2p	0.866545	118.975	FALSE	95	190	0.589474	FALSE	FALSE	149	298	0.0234899	FALSE	NA	NA	1473	NA	CAL0000190333
C2_10620W_A	NA	orf19.5341	33	E	6	C2_10620W_A	Predicted ribosomal protein, component of the small ribosomal subunit; repressed upon phagocytosis by murine macrophage; positively regulated by Tbf1; mutant is defective in filamentous growth and sensitive to osmotic stress	0.52424	52.3474	FALSE	56.5	113	0.469027	FALSE	FALSE	48.5	97	0.103093	FALSE	NA	NA	3305	NA	NA
C2_10680W_A	NA	orf19.5346	12	A	2	C2_10680W_A	Ortholog(s) have role in transcription from RNA polymerase II promoter and transcription factor TFIID complex localization	0.459807	101.801	FALSE	70.5	141	0.390071	FALSE	FALSE	147	294	0.0340136	FALSE	TAF8	Lethal	115	NA	CAL0000179253
C2_10720C_A	NA	orf19.5352	22	A	4	C2_10720C_A	Protein with a predicted magnesium transporter domain; mutants are viable	-1.35832	20.8567	FALSE	72.5	145	0.675862	FALSE	FALSE	6	12	0.916667	TRUE	NA	NA	1475	NA	CAL0000195400
C2_10740C_A	NA	orf19.5356	15	G	6	C2_10740C_A	Protein with a predicted role in cell wall integrity; repressed in core stress response	0.120543	85.8778	FALSE	62.5	125	0.384	FALSE	FALSE	118	236	0.305085	FALSE	EMW1	Lethal	188	NA	CAL0000193421
C2_10760C_A	NA	orf19.5358	8	D	12	C2_10760C_A	Phosphorylated protein of unknown function	0.429794	84.841	FALSE	59	118	0.381356	FALSE	FALSE	122	244	0.0491803	FALSE	ORC2	Lethal	633	NA	CAL0000181235
C2_10790C_A	NA	orf19.5363	10	C	5	C2_10790C_A	Component of UDP-GlcNAc transferase; required for the 2nd step of dolichyl-linked oligosaccharide synthesis; Spider biofilm induced	-1.17077	66.1249	TRUE	55	110	0.736364	FALSE	TRUE	79.5	159	0.918239	FALSE	ALG14	NA	13	NA	CAL0000178538
C2_10810W_A	NA	orf19.5364	4	G	9	C2_10810W_A	Putative pre-mRNA splicing factor; intron in 5'-UTR; possibly an essential gene, disruptants not obtained by UAU1 method	0.966565	118.983	FALSE	99	198	0.626263	FALSE	FALSE	143	286	0.0174825	FALSE	ECM2	Lethal	988	NA	CAL0000189228
C3_00100W_A	NA	orf19.5465	2	D	9	C3_00100W_A	Ortholog(s) have first spliceosomal transesterification activity, role in generation of catalytic spliceosome for first transesterification step and U2-type catalytic step 1 spliceosome, mitotic spindle pole body localization	0.830657	68.1634	FALSE	52.5	105	0.638095	FALSE	FALSE	88.5	177	0.169492	FALSE	YJU2	Lethal	326	NA	CAL0000187554
C3_00130C_A	NA	orf19.5459	13	B	10	C3_00130C_A	mRNA polyadenylation regulating protein; Hap43-repressed; transcript is upregulated in RHE model of oral candidiasis and in clinical isolates from HIV+ patients with oral candidiasis; Spider biofilm repressed	0.464819	89.8805	FALSE	53.5	107	0.373832	FALSE	FALSE	151	302	0.00331126	FALSE	PBP1	Viable	3332	NA	CAL0000181297
C3_00170C_A	NA	orf19.5455	19	D	1	C3_00170C_A	Ortholog(s) have mRNA binding, small GTPase regulator activity	0.899131	123.736	FALSE	86.5	173	0.595376	FALSE	FALSE	177	354	0.00564972	FALSE	VTC1	Viable	2263	NA	CAL0000201471
C3_00210C_A	NA	orf19.5449	33	D	7	C3_00210C_A	Predicted integral membrane protein; Spider biofilm induced	0.954648	110.517	FALSE	98.5	197	0.624365	FALSE	FALSE	124	248	0.0241935	FALSE	NA	NA	5631	NA	NA
C3_00400C_A	NA	orf19.5426	13	F	10	C3_00400C_A	Putative patatin-like phospholipase; macrophage-regulated gene; fungal-specific (no human or murine homolog)	0.820696	80.2185	FALSE	55	110	0.563636	FALSE	FALSE	117	234	0.00854701	FALSE	TGL4	Viable	2260	NA	CAL0000188088
C3_00420W_A	NA	orf19.5425	10	G	4	C3_00420W_A	Ortholog(s) have 3'-tRNA processing endoribonuclease activity, role in tRNA 3'-trailer cleavage, endonucleolytic and mitochondrion, nucleus localization	0.813635	128.701	FALSE	82	164	0.682927	FALSE	FALSE	202	404	0.284653	FALSE	TRZ1	Lethal	494	NA	CAL0000186672
C3_00470W_A	NA	orf19.5418	24	F	3	C3_00470W_A	Ortholog(s) have role in ER to Golgi vesicle-mediated transport and endoplasmic reticulum localization	1.24409	75.4238	FALSE	61.5	123	0.739837	FALSE	FALSE	92.5	185	0.0972973	FALSE	TED1	Viable	2639	NA	CAL0000184502
C3_00500C_A	NA	orf19.5413	8	E	3	C3_00500C_A	Ortholog(s) have role in mRNA splicing, via spliceosome and Prp19 complex, spliceosomal complex localization	0.444251	85.1176	FALSE	69	138	0.572464	FALSE	FALSE	105	210	0.333333	FALSE	PRP46	Lethal	718	NA	CAL0000199442
C3_00520W_A	NA	orf19.5411	22	G	6	C3_00520W_A	Ortholog(s) have NEDD8 ligase activity, role in protein neddylation, regulation of mitotic cell cycle and cytosol, nucleus localization	0.911965	92.747	FALSE	93.5	187	0.631016	FALSE	FALSE	92	184	0.0815217	FALSE	UBC12	Viable	1207	NA	CAL0000180912
C3_00640W_A	NA	orf19.5393	23	B	4	C3_00640W_A	Putative cysteine sulfinate decarboxylase; transcript positively regulated by Tbf1; Spider biofilm induced	0.539613	81.5077	FALSE	43	86	0.430233	FALSE	FALSE	154.5	309	0.0226537	FALSE	NA	Viable	1485	NA	CAL0000199689
C3_00660W_A	NA	orf19.5391	8	D	4	C3_00660W_A	Predicted RNA splicing and ER to Golgi transport protein; Hap43-induced gene	0.965735	127.161	FALSE	98	196	0.637755	FALSE	FALSE	165	330	0.0484848	FALSE	RSE1	Lethal	688	NA	CAL0000182953
C3_00750W_A	NA	orf19.5380	30	E	7	C3_00750W_A	Zn(II)2Cys6 transcription factor; has similarity to S. cerevisiae Lys14, involved in the regulation of lysine biosynthesis genes	0.774421	79.5047	FALSE	49	98	0.540816	FALSE	FALSE	129	258	0.00387597	FALSE	NA	NA	4452	NA	NA
C3_00830C_A	NA	orf19.6155	4	H	12	C3_00830C_A	Ortholog(s) have DNA ligase (ATP) activity and role in DNA ligation, DNA recombination, DNA replication, Okazaki fragment processing, base-excision repair, mitotic cell cycle, nucleotide-excision repair, telomere maintenance	0.428588	37.7492	FALSE	37.5	75	0.4	FALSE	FALSE	38	76	0.0789474	FALSE	CDC9	Viable	1533	NA	CAL0000199743
C3_00890C_A	NA	orf19.6166	19	C	10	C3_00890C_A	Ortholog of C. dubliniensis CD36 : Cd36_80810, C. parapsilosis CDC317 : CPAR2_101800, Candida tenuis NRRL Y-1498 : CANTEDRAFT_103482 and Debaryomyces hansenii CBS767 : DEHA2F17864g	1.18068	67.5278	FALSE	30	30	0.7	FALSE	FALSE	152	304	0.0230263	FALSE	NA	Viable	1966	NA	CAL0000176683
C3_00910W_A	NA	orf19.6168	3	C	1	C3_00910W_A	Ortholog of C. dubliniensis CD36 : Cd36_80830, Debaryomyces hansenii CBS767 : DEHA2F17930g, Candida tropicalis MYA-3404 : CTRG_04030 and Candida lusitaniae ATCC 42720 : CLUG_04224	0.954561	98.5901	FALSE	72	144	0.625	FALSE	FALSE	135	270	0.0259259	FALSE	NA	NA	4268	NA	CAL0000191020
C3_01070C_A	NA	orf19.2511	23	C	2	C3_01070C_A	Ortholog(s) have role in protein folding, tubulin complex assembly	1.09467	86.849	FALSE	56.5	113	0.707965	FALSE	FALSE	133.5	267	0.127341	FALSE	ECM29	Viable	1179	NA	CAL0000197704
C3_01120W_A	NA	orf19.2514	22	G	8	C3_01120W_A	Predicted methyltransferase; rat catheter biofilm induced	0.736037	70.9313	FALSE	62.5	125	0.64	FALSE	FALSE	80.5	161	0.248447	FALSE	NA	Viable	1405	NA	CAL0000187024
C3_01150C_A	NA	orf19.158	3	G	2	C3_01150C_A	Ortholog of S. cerevisiae Apd1; required for normal localization of actin patches and normal tolerance of sodium ions and hydrogen peroxide; Hap43-induced; Spider biofilm induced	1.16244	105.164	FALSE	73	146	0.69863	FALSE	FALSE	151.5	303	0.0363036	FALSE	APD1	Viable	1015	NA	CAL0000183223
C3_01220W_A	NA	orf19.1729	30	B	12	C3_01220W_A	Putative transcription factor with zinc finger DNA-binding motif	0.98547	83.4626	FALSE	54	108	0.62963	FALSE	FALSE	129	258	0.00775194	FALSE	NA	NA	5441	NA	NA
C3_01280W_A	NA	orf19.1723	25	D	12	C3_01280W_A	Ortholog(s) have role in response to purine-containing compound and cytoplasm, nucleus localization	0.80781	113.314	FALSE	80	160	0.5625	FALSE	FALSE	160.5	321	0.0186916	FALSE	YJL055W	Viable	2436	NA	CAL0000197405
C3_01310W_A	NA	orf19.1720	6	F	9	C3_01310W_A	Ortholog(s) have role in mitotic recombination	1.21589	70.1962	TRUE	45	45	0.733333	FALSE	FALSE	109.5	219	0.100457	FALSE	IRC5	Viable	1920	NA	CAL0000196701
C3_01370C_A	NA	orf19.1714	28	G	7	C3_01370C_A	Putative GPI-anchored protein	1.03243	100.747	FALSE	70	140	0.65	FALSE	FALSE	145	290	0.0172414	FALSE	NA	NA	5827	NA	NA
C3_01420C_A	NA	orf19.1709	20	E	11	C3_01420C_A	Sterol carrier domain protein; alkaline downregulated; colony morphology-related gene regulation by Ssn6; Spider biofilm induced	0.815766	135.102	FALSE	122.5	245	0.559184	FALSE	FALSE	149	298	0.0033557	FALSE	NA	Viable	1395	NA	CAL0000179478
C3_01470W_A	NA	orf19.1702	27	D	7	C3_01470W_A	Similar to but not orthologous to S. cerevisae Arf3; transcript filament induced; Tup1 regulated; rat catheter biofilm repressed (see Locus History Note for Assembly 19 correction)	0.63881	97.9337	FALSE	69.5	139	0.517986	FALSE	FALSE	138	276	0.0869565	FALSE	NA	NA	2840	NA	NA
C3_01510W_A	NA	orf19.1698	19	H	10	C3_01510W_A	Ortholog(s) have phosphatidate phosphatase activity, role in actin cytoskeleton organization, cellular lipid metabolic process and actin cortical patch localization	0.746161	103.562	FALSE	71.5	143	0.538462	FALSE	FALSE	150	300	0.0266667	FALSE	APP1	Viable	2838	NA	CAL0000178042
C3_01560W_A	NA	orf19.1687	9	A	1	C3_01560W_A	Ortholog of S. cerevisiae Prp43, an RNA helicase in the DEAH-box family that functions in both RNA polymerase I and polymerase II transcript metabolism; Hap43-induced gene	0.354009	119.199	FALSE	90.5	181	0.414365	FALSE	FALSE	157	314	0.165605	FALSE	PRP43	Lethal;;;;Viable	423	NA	CAL0000191988
C3_01570W_A	NA	orf19.1686	25	D	9	C3_01570W_A	Ortholog(s) have mitochondrion localization	0.744956	104.312	FALSE	78	156	0.532051	FALSE	FALSE	139.5	279	0.0143369	FALSE	MPA43	Viable	2404	NA	CAL0000196198
C3_01580W_A	NA	orf19.1685	30	A	12	C3_01580W_A	Predicted Zn(II)2Cys6 transcription factor; mutant shows reduced colony wrinkling on Spider medium and is unable to utilize mannitol as a carbon source; mutants have increased colonization of mouse kidneys	0.870492	84.7791	FALSE	57.5	115	0.591304	FALSE	FALSE	125	250	0.024	FALSE	NA	NA	4529	NA	NA
C3_01610W_A	NA	orf19.1682	23	B	7	C3_01610W_A	Membrane protein; Hap43p-repressed gene; repressed by nitric oxide	-0.85349	14.3875	FALSE	46	92	0.73913	FALSE	FALSE	4.5	9	0.888889	FALSE	NA	Lethal	1492	NA	CAL0000184953
C3_01620W_A	NA	orf19.1681	5	F	1	C3_01620W_A	Ortholog of C. dubliniensis CD36 : Cd36_81530, C. parapsilosis CDC317 : CPAR2_503590, Candida tenuis NRRL Y-1498 : CANTEDRAFT_115755 and Debaryomyces hansenii CBS767 : DEHA2D15334g	0.869123	103.053	FALSE	90	180	0.605556	FALSE	FALSE	118	236	0.059322	FALSE	NA	NA	4058	NA	CAL0000194274
C3_01690W_A	NA	orf19.1675	25	A	7	C3_01690W_A	Ortholog(s) have role in positive regulation of catalytic activity	0.521763	117.472	FALSE	95.5	191	0.418848	FALSE	FALSE	144.5	289	0.0207612	FALSE	SRF1	Viable	2344	NA	CAL0000193635
C3_01720C_A	NA	orf19.1672	1	G	12	C3_01720C_A	Alpha subunit of COPI vesicle coatomer complex; role in ER to Golgi vesicle-mediated transport, retrograde vesicle-mediated transport, Golgi to ER transport; flow model biofilm repressed	NA	1.73205	FALSE	1	2	1	TRUE	FALSE	3	3	1	TRUE	COP1	Lethal	770	NA	CAL0000197947
C3_01790C_A	NA	orf19.1667	23	H	7	C3_01790C_A	Protein with a predicted SWI/SNF-related matrix-associated actin-dependent regulator of chromatin subfamily domain; Hap43-repressed gene	1.15411	102.47	FALSE	70	140	0.685714	FALSE	FALSE	150	300	0.00333333	FALSE	NA	Lethal	2471	NA	CAL0000180239
C3_01820W_A	NA	orf19.1664	21	D	4	C3_01820W_A	Protein of unknown function; expression downregulated in an ssr1 null mutant	0.952363	102.883	FALSE	73	146	0.630137	FALSE	FALSE	145	290	0.0413793	FALSE	NA	NA	1446	NA	CAL0000185978
C3_01890C_A	NA	orf19.1658	18	E	6	C3_01890C_A	Ortholog(s) have cell cortex, cellular bud neck, cellular bud tip, mating projection tip localization	0.619562	85.7321	FALSE	60	120	0.475	FALSE	FALSE	122.5	245	0.0244898	FALSE	PAL1	Viable	2326	NA	CAL0000201534
C3_02020W_A	NA	orf19.1646	16	A	5	C3_02020W_A	Ortholog(s) have rRNA primary transcript binding activity	-0.257968	67.1937	FALSE	52.5	105	0.390476	FALSE	FALSE	86	172	0.52907	FALSE	MRD1	Lethal	247	NA	CAL0000192627
C3_02060W_A	NA	orf19.1641	19	F	5	C3_02060W_A	Ortholog(s) have cytosol, extracellular region, nucleus localization	0.770475	78.2879	FALSE	54	108	0.555556	FALSE	FALSE	113.5	227	0.0396476	FALSE	NA	Viable	3126	NA	CAL0000175159
C3_02070C_A	NA	orf19.1639	19	A	6	C3_02070C_A	Has domain(s) with predicted oxidoreductase activity and role in oxidation-reduction process	0.745589	91.5314	FALSE	59	118	0.533898	FALSE	FALSE	142	284	0.0176056	FALSE	NA	Viable	2669	NA	CAL0000188086
C3_02090C_A	NA	orf19.1637	24	D	2	C3_02090C_A	Ortholog(s) have cytosol, nucleus localization	0.861311	90.2704	FALSE	61.5	123	0.585366	FALSE	FALSE	132.5	265	0.0188679	FALSE	NA	Viable	2514	NA	CAL0000189119
C3_02120W_A	NA	orf19.1634	9	C	2	C3_02120W_A	Has domain(s) with predicted fatty-acyl-CoA binding activity	0.98706	114.473	FALSE	91	182	0.642857	FALSE	FALSE	144	288	0.0416667	FALSE	NA	NA	4269	NA	CAL0000188377
C3_02140C_A	NA	orf19.1632	5	E	11	C3_02140C_A	Ortholog(s) have cytosol, nucleus localization	0.896312	83.9017	FALSE	57	114	0.631579	FALSE	FALSE	123.5	247	0.097166	FALSE	NA	NA	4054	NA	CAL0000193825
C3_02180C_A	NA	orf19.1626	10	F	4	C3_02180C_A	Deoxyhypusine synthase; catalyzes formation of deoxyhypusine, the first step in hypusine biosynthesis; Spider biofilm repressed	0.499719	124.483	FALSE	104	208	0.600962	FALSE	FALSE	149	298	0.342282	FALSE	DYS1	Lethal	441	NA	CAL0000180114
C3_02300W_A	NA	orf19.1616	28	G	8	C3_02300W_A	Protein of unknown function; repressed by a1/alpha2 in white-phase cells, a-specific, alpha factor-induced; Hap43-repressed; flow model biofilm induced; Tn mutation affects filamentous growth;	0.901984	89.5768	FALSE	59	118	0.601695	FALSE	FALSE	136	272	0.0183824	FALSE	NA	NA	4735	NA	NA
C3_02350W_A	NA	orf19.1609	15	G	7	C3_02350W_A	Ortholog(s) have role in endonucleolytic cleavage in ITS1 to separate SSU-rRNA from 5.8S rRNA and LSU-rRNA from tricistronic rRNA transcript (SSU-rRNA, 5.8S rRNA, LSU-rRNA) and mitotic spindle pole body, nucleolus localization	0.0879375	120.756	FALSE	92	184	0.451087	FALSE	FALSE	158.5	317	0.400631	FALSE	KRI1	Lethal;;;;Viable	190	NA	CAL0000194501
C3_02360C_A	NA	orf19.1608	21	G	4	C3_02360C_A	Ortholog(s) have cytosol, nucleus localization	0.914089	100.541	FALSE	69	138	0.608696	FALSE	FALSE	146.5	293	0.0238908	FALSE	NA	NA	1374	NA	CAL0000199840
C3_02390W_A	NA	orf19.1606	7	D	8	C3_02390W_A	Protein of unknown function; Plc1-regulated	0.963576	136.884	FALSE	124.5	249	0.618474	FALSE	FALSE	150.5	301	0	FALSE	NA	Viable	1283	NA	CAL0000176415
C3_02440C_A	NA	orf19.232	12	C	6	C3_02440C_A	RNA polymerase II mediator complex subunit; possibly an essential gene, disruptants not obtained by UAU1 method	0.707232	52.4357	FALSE	39	78	0.576923	FALSE	FALSE	70.5	141	0.141844	FALSE	MED7	Lethal	165	NA	CAL0000180608
C3_02490C_A	NA	orf19.239	8	C	4	C3_02490C_A	Putative ATP-dependent helicase; induced by nitric oxide	1.17896	154.358	TRUE	122.5	245	0.722449	FALSE	FALSE	194.5	389	0.0976864	FALSE	STH1	Lethal	666	NA	CAL0000193582
C3_02570W_A	NA	orf19.246	4	A	9	C3_02570W_A	Predicted metalloendopeptidase; Spider biofilm induced	1.01495	115.897	FALSE	92	184	0.641304	FALSE	FALSE	146	292	0.010274	FALSE	YIL108W	Viable	2667	NA	CAL0000177043
C3_02640C_A	NA	orf19.255	30	B	10	C3_02640C_A	Zn(II)2Cys6 transcription factor; transcript regulated during hypha formation; 5'-UTR intron; mutants show decreased colonization of mouse kidneys; flow model biofilm induced; Spider biofilm induced	0.930173	79.1454	FALSE	48	96	0.614583	FALSE	FALSE	130.5	261	0.0229885	FALSE	NA	NA	5054	NA	NA
C3_02720W_A	NA	orf19.264	34	F	1	C3_02720W_A	Has domain(s) with predicted protein kise binding activity and role in regulation of cyclin-dependent protein serine/threonine kise activity	0.729227	65.05	FALSE	45.5	91	0.538462	FALSE	FALSE	93	186	0.0430108	FALSE	NA	NA	NA	NA	NA
C3_02820C_A	NA	orf19.273	5	H	1	C3_02820C_A	Ortholog(s) have unfolded protein binding activity, role in sterol biosynthetic process and endoplasmic reticulum localization	0.782498	136.516	FALSE	125.5	251	0.545817	FALSE	FALSE	148.5	297	0.00673401	FALSE	NSG2	NA	4180	NA	CAL0000193708
C3_02840W_A	NA	orf19.275	1	A	6	C3_02840W_A	Ortholog(s) have RNA binding, ribonuclease MRP activity, ribonuclease P activity, role in intronic box C/D snoRNA processing, mRNA cleavage and endoplasmic reticulum, nucleolar ribonuclease P complex, ribonuclease MRP complex localization	0.718997	76.2643	FALSE	49.5	99	0.606061	FALSE	FALSE	117.5	235	0.191489	FALSE	POP5	Lethal	133	NA	CAL0000180724
C3_02930W_A	NA	orf19.286	32	A	5	C3_02930W_A	Has a predicted autophagy-related protein domain; transcription repressed by fluphenazine treatment	0.69805	112.221	FALSE	89	178	0.511236	FALSE	FALSE	141.5	283	0.0176678	FALSE	NA	NA	5797	NA	NA
C3_02940C_A	NA	orf19.287	22	E	6	C3_02940C_A	Putative NADH-ubiquinone oxidoreductase subunit; Hap43p-repressed gene; repressed by nitric oxide; identified in detergent-resistant membrane fraction (possible lipid raft component)	1.05557	95.4948	FALSE	94.5	189	0.677249	FALSE	FALSE	96.5	193	0.0725389	FALSE	NA	Viable	1421	NA	CAL0000195285
C3_03050C_A	NA	orf19.301	28	G	9	C3_03050C_A	Putative GPI-anchored protein; regulated by Nrg1, Tup1; rat catheter biofilm repressed	0.72096	94.455	FALSE	63.5	127	0.527559	FALSE	FALSE	140.5	281	0.0284698	FALSE	NA	NA	2918	NA	NA
C3_03060W_A	NA	orf19.302	16	A	4	C3_03060W_A	Ortholog(s) have Rab guanyl-nucleotide exchange factor activity, role in ER to Golgi vesicle-mediated transport and TRAPP complex, cytosol, nucleus localization	0.944027	123.037	FALSE	87	174	0.632184	FALSE	FALSE	174	348	0.0545977	FALSE	BET5	Lethal	244	NA	CAL0000196764
C3_03070W_A	NA	orf19.304	20	E	2	C3_03070W_A	Putative transporter similar to MDR proteins; fungal-specific; Spider biofilm induced	0.825517	122.207	FALSE	119	238	0.567227	FALSE	FALSE	125.5	251	0.0119522	FALSE	NA	Viable	1882	NA	CAL0000196638
C3_03090W_A	NA	orf19.306	27	F	8	C3_03090W_A	Kinesin-associated protein; forms heterodimer with Kar3; involved in spindle formation; transcription is induced upon filamentous growth and in response to alpha pheromone in SpiderM medium	0.793321	77.9567	FALSE	55.5	111	0.576577	FALSE	FALSE	109.5	219	0.0639269	FALSE	NA	NA	4382	NA	NA
C3_03100C_A	NA	orf19.307	9	B	8	C3_03100C_A	Ortholog(s) have transcription coactivator activity, role in histone acetylation, transcription from RNA polymerase II promoter and Ada2/Gcn5/Ada3 transcription activator complex, SAGA complex, SLIK (SAGA-like) complex localization	-0.356675	35.4965	FALSE	42	84	0.428571	FALSE	FALSE	30	60	0.6	FALSE	HFI1	NA	3987	NA	CAL0000198062
C3_03110W_A	NA	orf19.308	6	H	8	C3_03110W_A	Ortholog(s) have role in nucleobase-containing compound transport and plasma membrane localization	0.77	135.532	FALSE	117	117	0.538462	FALSE	FALSE	157	314	0.00318471	FALSE	SNG1	Viable	1509	NA	CAL0000189539
C3_03150W_A	NA	orf19.314	7	D	2	C3_03150W_A	Ortholog of S. cerevisiae : STB6, C. dubliniensis CD36 : Cd36_83110, C. parapsilosis CDC317 : CPAR2_103210, Candida tenuis NRRL Y-1498 : CANTEDRAFT_133418 and Debaryomyces hansenii CBS767 : DEHA2G08382g	0.768209	139.198	FALSE	112	224	0.540179	FALSE	FALSE	173	346	0.00867052	FALSE	STB6	NA	1443	NA	CAL0000187518
C3_03190C_A	NA	orf19.318	12	F	6	C3_03190C_A	Ortholog(s) have role in iron-sulfur cluster assembly and mitochondrial matrix localization	0.777022	97.2702	FALSE	74.5	149	0.563758	FALSE	FALSE	127	254	0.0511811	FALSE	IBA57	Viable	2663	NA	CAL0000190751
C3_03260W_A	NA	orf19.325	8	D	2	C3_03260W_A	Putative mRNA cleavage and polyadenlylation factor; heterozygous null mutant exhibits hypersensitivity to parnafungin and cordycepin in the C. albicans fitness test	0.395415	81.2404	FALSE	66	132	0.666667	FALSE	FALSE	100	200	0.505	FALSE	CFT2	Lethal;;;;Viable	683	NA	CAL0000193340
C3_03300C_A	NA	orf19.329	14	B	6	C3_03300C_A	Putative pre-mRNA branch point binding protein; role in mRNA splicing via spliceosome; Spider biofilm repressed	-0.703906	48.5412	TRUE	32.5	65	0.553846	FALSE	TRUE	72.5	145	0.77931	FALSE	MSL5	Viable	506	NA	CAL0000178990
C3_03310C_A	NA	orf19.331	21	B	1	C3_03310C_A	Ortholog(s) have S-adenosylmethionine-dependent methyltransferase activity, protein methyltransferase activity and role in peptidyl-glutamine methylation, regulation of translation	1.06332	102.976	FALSE	88	176	0.670455	FALSE	FALSE	120.5	241	0.0456432	FALSE	MTQ2	Viable	2002	NA	CAL0000195855
C3_03330C_A	NA	orf19.332	14	B	7	C3_03330C_A	Member of a complex that contains Prp19; stabilizes U6 snRNA in catalytic forms of the spliceosome containing U2, U5, and U6 snRNAs; Spider biofilm induced	0.248714	98.0829	FALSE	63.5	127	0.338583	FALSE	FALSE	151.5	303	0.151815	FALSE	CLF1	Lethal	507	NA	CAL0000187187
C3_03400C_A	NA	orf19.337	9	G	12	C3_03400C_A	Ortholog(s) have SNAP receptor activity and role in Golgi to vacuole transport, intra-Golgi vesicle-mediated transport, vacuole fusion, non-autophagic, vesicle fusion	0.788772	107.181	FALSE	79.5	159	0.679245	FALSE	FALSE	144.5	289	0.294118	FALSE	VTI1	Lethal	334	NA	CAL0000188283
C3_03440C_A	NA	orf19.341	13	C	3	C3_03440C_A	Putative spermidine export pump; fungal-specific (no human or murine homolog)	0.418299	74.6241	FALSE	49.5	99	0.353535	FALSE	FALSE	112.5	225	0.0177778	FALSE	NA	Viable	2082	NA	CAL0000181961
C3_03510C_A	NA	orf19.349	19	A	8	C3_03510C_A	Ortholog(s) have role in aerobic respiration, mRNA metabolic process and mitochondrial outer membrane localization	0.874015	99.0833	FALSE	77	154	0.590909	FALSE	FALSE	127.5	255	0.0196078	FALSE	NCA2	Viable	2581	NA	CAL0000196811
C3_03530W_A	NA	orf19.351	9	B	9	C3_03530W_A	Ortholog of S. cerevisiae : YPR153W, C. glabrata CBS138 : CAGL0L08382g, C. dubliniensis CD36 : Cd36_83540, C. parapsilosis CDC317 : CPAR2_404520 and Candida tenuis NRRL Y-1498 : CANTEDRAFT_115795	0.749153	76.5441	FALSE	54	108	0.555556	FALSE	FALSE	108.5	217	0.0599078	FALSE	YPR153W	NA	4003	NA	CAL0000192825
C3_03560W_A	NA	orf19.354	17	G	12	C3_03560W_A	Ortholog(s) have aminopeptidase activity, role in protein processing, protein stabilization and extrinsic to mitochondrial inner membrane, nucleus localization	0.906815	105.917	FALSE	81	162	0.604938	FALSE	FALSE	138.5	277	0.0216606	FALSE	ICP55	Viable	2582	NA	CAL0000189838
C3_03570C_A	NA	orf19.355	18	E	11	C3_03570C_A	Has domain(s) with predicted oxidoreductase activity and role in oxidation-reduction process	1.02083	83.1384	FALSE	54	108	0.648148	FALSE	FALSE	128	256	0.0234375	FALSE	NA	Viable	3219	NA	CAL0000175763
C3_03670W_A	NA	orf19.6952	4	C	12	C3_03670W_A	Ortholog(s) have DNA binding, chromatin binding, histone deacetylase activity	0.730073	108.333	FALSE	81.5	163	0.521472	FALSE	FALSE	144	288	0.00694444	FALSE	HDA2	Viable	4176	NA	CAL0000193742
C3_03830W_A	NA	orf19.6933	16	G	12	C3_03830W_A	Ortholog(s) have peptidyl-prolyl cis-trans isomerase activity, protein phosphatase type 2A regulator activity	0.758008	128.283	FALSE	103.5	207	0.531401	FALSE	FALSE	159	318	0	FALSE	RRD2	Viable	2094	NA	CAL0000193039
C3_03840C_A	NA	orf19.6931	10	A	4	C3_03840C_A	Putative cleavage factor I subunit; heterozygous null mutant exhibits hypersensitivity to parnafungin and cordycepin in the C. albicans fitness test	0.68198	126.318	FALSE	92.5	185	0.583784	FALSE	FALSE	172.5	345	0.176812	FALSE	CLP1	Lethal	714	NA	CAL0000199618
C3_03930W_A	NA	orf19.6923	12	A	4	C3_03930W_A	Ortholog(s) have chromatin binding activity, role in RNA polymerase II transcriptional preinitiation complex assembly and transcription factor TFIID complex localization	0.640377	126.437	FALSE	101.5	203	0.472906	FALSE	FALSE	157.5	315	0	FALSE	TAF11	Lethal	222	NA	CAL0000195667
C3_04230W_A	NA	orf19.5865	17	C	2	C3_04230W_A	Ortholog(s) have RNA-dependent ATPase activity, role in generation of catalytic spliceosome for first transesterification step and U2-type catalytic step 1 spliceosome localization	0.726534	119.059	FALSE	87.5	175	0.6	FALSE	FALSE	162	324	0.17284	FALSE	PRP2	Lethal	1940	NA	CAL0000186259
C3_04260W_A	NA	orf19.5869	18	G	4	C3_04260W_A	Ortholog(s) have role in metal ion transport, protein targeting to vacuole, ubiquitin-dependent protein catabolic process and endoplasmic reticulum, fungal-type vacuole membrane localization	0.769222	114.356	FALSE	90.5	181	0.541436	FALSE	FALSE	144.5	289	0.0103806	FALSE	BSD2	Viable	1061	NA	CAL0000194432
C3_04370C_A	NA	orf19.5884	10	B	4	C3_04370C_A	Putative nucleolar preribosomal-associated protein; decreased transcription is observed upon benomyl treatment or in an azole-resistant strain that overexpresses MDR1; Spider biofilm induced	0.351122	125.909	FALSE	83	166	0.53012	FALSE	FALSE	191	382	0.332461	FALSE	URB2	Lethal	15	NA	CAL0000187255
C3_04380C_A	NA	orf19.5885	9	E	6	C3_04380C_A	Putative U3 snoRNP protein; flucytosine induced	-1.63712	53.7029	TRUE	51.5	103	0.495146	FALSE	TRUE	56	112	0.901786	FALSE	SNU13	NA	378	NA	CAL0000183109
C3_04440C_A	NA	orf19.5895	3	B	11	C3_04440C_A	Ortholog of S. cerevisiae : YEL023C, C. glabrata CBS138 : CAGL0I03168g, C. dubliniensis CD36 : Cd36_84380, Candida tenuis NRRL Y-1498 : CANTEDRAFT_101635 and Pichia stipitis Pignal : PICST_19384	1.09861	91.9239	FALSE	65	130	0.669231	FALSE	FALSE	130	260	0.00769231	FALSE	YEL023C	Lethal	4022	NA	CAL0000196372
C3_04440C_A	NA	orf19.5894	19	F	3	C3_04440C_A	Ortholog of S. cerevisiae : YEL023C, C. glabrata CBS138 : CAGL0I03168g, C. dubliniensis CD36 : Cd36_84380, Candida tenuis NRRL Y-1498 : CANTEDRAFT_101635 and Pichia stipitis Pignal : PICST_19384	0.883706	87.4128	FALSE	54	108	0.592593	FALSE	FALSE	141.5	283	0.0141343	FALSE	YEL023C	Viable	3371	NA	CAL0000196372
C3_04630W_A	NA	orf19.5921	21	E	5	C3_04630W_A	Ortholog(s) have glyoxysome localization	0.965664	100.05	FALSE	71.5	143	0.657343	FALSE	FALSE	140	280	0.1	FALSE	NA	Viable	1497	NA	CAL0000185510
C3_04650W_A	NA	orf19.5925	19	A	11	C3_04650W_A	Ortholog of S. cerevisiae : AIM6, C. glabrata CBS138 : CAGL0C05533g, C. dubliniensis CD36 : Cd36_84610, C. parapsilosis CDC317 : CPAR2_404550 and Candida tenuis NRRL Y-1498 : CANTEDRAFT_115337	0.94122	108.361	FALSE	76	152	0.625	FALSE	FALSE	154.5	309	0.038835	FALSE	AIM6	Viable	2657	NA	CAL0000193326
C3_04720C_A	NA	orf19.5932	14	E	9	C3_04720C_A	Protein of unknown function; Spider biofilm induced	0.631283	98.694	FALSE	77	154	0.487013	FALSE	FALSE	126.5	253	0.0355731	FALSE	YLR241W	Viable	2312	NA	CAL0000197794
C3_04740C_A	NA	orf19.5934	3	F	2	C3_04740C_A	Ortholog(s) have DNA topoisomerase type I activity	1.20257	85.7219	FALSE	59.5	119	0.722689	FALSE	FALSE	123.5	247	0.0769231	FALSE	TOP3	NA	1205	NA	CAL0000178060
C3_04860W_A	NA	orf19.5953	6	A	4	C3_04860W_A	C2H2 transcription factor; predicted regulator of ribosomal protein and biogenesis genes; possibly essential, disruptants not obtained by UAU1 method; rat catheter biofilm induced	0.598656	131.379	FALSE	111	111	0.45045	FALSE	FALSE	155.5	311	0	FALSE	SFP1	NA	3482	NA	CAL0000199346
C3_04890W_A	NA	orf19.5958	33	F	2	C3_04890W_A	Multidrug transporter, ATP-binding cassette (ABC) superfamily; transports phospholipids, in-to-out direction; overexpressed in azole-resistant isolates; repressed in young biofilms	1.06121	103.598	FALSE	81	162	0.660494	FALSE	FALSE	132.5	265	0.0188679	FALSE	NA	NA	4727	NA	NA
C3_04940W_A	NA	orf19.5963	9	F	1	C3_04940W_A	Putative prenyltransferase; essential gene in S. cerevisiae; Spider biofilm induced	-0.367074	49.7971	TRUE	45.5	91	0.483516	FALSE	TRUE	54.5	109	0.642202	FALSE	NUS1	Lethal	137	NA	CAL0000197875
C3_04980W_A	NA	orf19.5966	7	B	10	C3_04980W_A	Ortholog of Candida albicans WO-1 : CAWG_02810	0.804144	141.129	FALSE	128.5	257	0.552529	FALSE	FALSE	155	310	0	FALSE	NA	Lethal;;;;Viable	1286	NA	CAL0000178001
C3_05010C_A	NA	orf19.5970	13	E	3	C3_05010C_A	Putative DNA repair helicase; transcriptionally induced by interaction with macrophage; fungal-specific (no human or murine homolog)	0.388798	84.1338	FALSE	58.5	117	0.333333	FALSE	FALSE	121	242	0.0165289	FALSE	SRS2	Viable	2655	NA	CAL0000191874
C3_05020W_A	NA	orf19.5971	19	E	12	C3_05020W_A	Ortholog of S. cerevisiae : MTC6, C. glabrata CBS138 : CAGL0I01892g, C. dubliniensis CD36 : Cd36_84990, C. parapsilosis CDC317 : CPAR2_405620 and Candida tenuis NRRL Y-1498 : CANTEDRAFT_99433	1.00864	97.687	FALSE	66.5	133	0.639098	FALSE	FALSE	143.5	287	0.010453	FALSE	MTC6	Viable	3361	NA	CAL0000178984
C3_05050W_A	NA	orf19.5975	29	B	2	C3_05050W_A	C2H2 transcription factor; fluconazole-repressed; induced in ssr1 mutant; required for yeast cell adherence to silicone substrate; Spider biofilm induced	0.657713	123.276	FALSE	91	182	0.483516	FALSE	FALSE	167	334	0.00299401	FALSE	NA	NA	1328	NA	NA
C3_05080W_A	NA	orf19.5978	19	B	8	C3_05080W_A	Has domain(s) with predicted oxidoreductase activity, transferase activity, transferring acyl groups other than amino-acyl groups, zinc ion binding activity and role in oxidation-reduction process	0.851538	83.0662	FALSE	46	92	0.576087	FALSE	FALSE	150	300	0.00666667	FALSE	NA	Viable	3360	NA	CAL0000196932
C3_05160C_A	NA	orf19.5991	2	C	10	C3_05160C_A	Ortholog(s) have role in maturation of 5.8S rRNA from tricistronic rRNA transcript (SSU-rRNA, 5.8S rRNA, LSU-rRNA), maturation of LSU-rRNA from tricistronic rRNA transcript (SSU-rRNA, 5.8S rRNA, LSU-rRNA)	0.788214	81.2312	FALSE	53	106	0.773585	FALSE	TRUE	124.5	249	0.502008	FALSE	DBP10	Lethal	826	NA	CAL0000186628
C3_05170W_A	NA	orf19.5992	30	E	9	C3_05170W_A	Zn(II)2Cys6 transcription factor; regulator of white-opaque switching; required for maintenance of opaque state; Hap43-induced	0.808762	84.9779	FALSE	54.5	109	0.559633	FALSE	FALSE	132.5	265	0.0113208	FALSE	NA	NA	4385	NA	NA
C3_05280C_A	NA	orf19.6007	25	A	6	C3_05280C_A	Predicted fatty acid acyl transferase-related protein domain; repressed by prostaglandins	0.592662	117.591	FALSE	89.5	179	0.452514	FALSE	FALSE	154.5	309	0.00970874	FALSE	NA	Viable	2654	NA	CAL0000179740
C3_05430W_A	NA	orf19.6981	16	H	2	C3_05430W_A	Ortholog of S. cerevisiae : YKR051W, C. glabrata CBS138 : CAGL0K08228g, C. dubliniensis CD36 : Cd36_85420, C. parapsilosis CDC317 : CPAR2_405720 and Candida tenuis NRRL Y-1498 : CANTEDRAFT_124861	0.668038	120	FALSE	90	180	0.488889	FALSE	FALSE	160	320	0.003125	FALSE	YKR051W	Viable	2141	NA	CAL0000183597
C3_05460W_A	NA	orf19.6984	24	C	6	C3_05460W_A	Ortholog of C. dubliniensis CD36 : Cd36_85460, C. parapsilosis CDC317 : CPAR2_405760, Candida tenuis NRRL Y-1498 : CANTEDRAFT_116052 and Debaryomyces hansenii CBS767 : DEHA2D16940g	0.696707	86.7929	FALSE	62	124	0.516129	FALSE	FALSE	121.5	243	0.0288066	FALSE	NA	Viable	2592	NA	CAL0000174235
C3_05510W_A	NA	orf19.6986	24	F	11	C3_05510W_A	Has domain(s) with predicted Rab GTPase activator activity, role in regulation of Rab GTPase activity and intracellular localization	0.680579	68.6804	FALSE	44.5	89	0.505618	FALSE	FALSE	106	212	0.0235849	FALSE	NA	Viable	2593	NA	CAL0000181935
C3_05550C_A	NA	orf19.6990	16	H	3	C3_05550C_A	Putative peptidyl-prolyl cis-trans isomerase; predicted endoplasmic reticulum (ER) localization	0.976284	121.736	FALSE	93.5	187	0.625668	FALSE	FALSE	158.5	317	0.00630915	FALSE	NA	Viable	2143	NA	CAL0000190365
C3_05570W_A	NA	orf19.6992	24	B	3	C3_05570W_A	Predicted MFS membrane transporter, member of the drug:proton antiporter (12 spanner) (DHA1) family; Spider biofilm induced	1.02033	98.7826	FALSE	68	136	0.647059	FALSE	FALSE	143.5	287	0.0209059	FALSE	NA	Viable	2594	NA	CAL0000179742
C3_05660C_A	NA	orf19.7002	21	E	7	C3_05660C_A	Ortholog of C. parapsilosis CDC317 : CPAR2_806990, Candida tenuis NRRL Y-1498 : CANTEDRAFT_122709, Debaryomyces hansenii CBS767 : DEHA2E00110g and Pichia stipitis Pignal : PICST_30109	1.03932	112.583	FALSE	84.5	169	0.686391	FALSE	FALSE	150	300	0.113333	FALSE	NA	Viable	2595	NA	CAL0000196106
C3_05800W	NA	orf19.7361	10	D	10	C3_05800W	NA	0.765848	121.045	FALSE	88	176	0.590909	FALSE	FALSE	166.5	333	0.12012	FALSE	NA	Lethal	5	NA	NA
C3_05840W_A	NA	orf19.7364	13	D	11	C3_05840W_A	Has domain(s) with predicted N,N-dimethylaniline monooxygenase activity, NADP binding, flavin adenine dinucleotide binding activity and role in oxidation-reduction process	0.693871	100.455	FALSE	67.5	135	0.503704	FALSE	FALSE	149.5	299	0.00668896	FALSE	NA	Viable	2629	NA	CAL0000191368
C3_05890W_A	NA	orf19.7369	24	G	6	C3_05890W_A	Ortholog(s) have S-adenosylmethionine-dependent methyltransferase activity, transferase activity, transferring alkyl or aryl (other than methyl) groups activity and role in tRNA methylation, wybutosine biosynthetic process	1.12462	90.2663	FALSE	56	112	0.678571	FALSE	FALSE	145.5	291	0.0103093	FALSE	TRM12	Lethal;;;;Viable	2630	NA	CAL0000179804
C3_05900W_A	NA	orf19.7370	13	E	1	C3_05900W_A	Possible G-protein coupled receptor; vacuolar membrane transporter for cationic amino acids; PQ-loop motif; rat catheter and Spider biofilm induced	0.71019	93.6376	FALSE	64	128	0.515625	FALSE	FALSE	137	274	0.0145985	FALSE	YPQ1	Viable	2241	NA	CAL0000174498
C3_05900W_A	NA	orf19.7370	25	F	4	C3_05900W_A	Possible G-protein coupled receptor; vacuolar membrane transporter for cationic amino acids; PQ-loop motif; rat catheter and Spider biofilm induced	0.737746	116.833	FALSE	91	182	0.532967	FALSE	FALSE	150	300	0.0233333	FALSE	YPQ1	Lethal	2241	NA	CAL0000174498
C3_05920W_A	NA	orf19.7372	29	H	8	C3_05920W_A	Putative Zn(II)2Cys6 transcription factor; regulator of MDR1 transcription; gain-of-function mutations cause upregulation of MDR1 (a plasma membrane multidrug efflux pump) and multidrug resistance; Hap43-induced	0.920931	128.756	FALSE	108	216	0.601852	FALSE	FALSE	153.5	307	0	FALSE	NA	NA	4266	NA	NA
C3_05950W_A	NA	orf19.7376	27	H	6	C3_05950W_A	Ortholog of C. dubliniensis CD36 : Cd36_85880, C. parapsilosis CDC317 : CPAR2_806870, Candida tenuis NRRL Y-1498 : CANTEDRAFT_96983 and Debaryomyces hansenii CBS767 : DEHA2D16148g	1.17828	105.057	FALSE	78	156	0.698718	FALSE	FALSE	141.5	283	0.0212014	FALSE	NA	NA	5549	NA	NA
C3_06040W_A	NA	orf19.7385	5	D	9	C3_06040W_A	CCCH zinc finger protein; Spider biofilm induced	0.72018	103.286	FALSE	84	168	0.553571	FALSE	FALSE	127	254	0.0826772	FALSE	LEE1	NA	4001	NA	CAL0000176267
C3_06050C_A	NA	orf19.7386	9	C	7	C3_06050C_A	Ortholog(s) have ribosome binding activity	0.970779	93.9694	FALSE	71.5	143	0.65035	FALSE	FALSE	123.5	247	0.0769231	FALSE	MBA1	NA	4305	NA	CAL0000181478
C3_06100C_A	NA	orf19.7392	1	D	9	C3_06100C_A	Predicted ATP-dependent RNA helicase; RNA strand annealing activity; Spider biofilm induced	0.482426	38.0789	FALSE	29	58	0.5	FALSE	FALSE	50	100	0.19	FALSE	DED1	Lethal;;;;Viable	711	NA	CAL0000190729
C3_06140W_A	NA	orf19.7396	7	C	11	C3_06140W_A	Protein of unknown function; Spider biofilm induced; Hap43-repressed	0.953781	130.302	FALSE	115.5	231	0.614719	FALSE	FALSE	147	294	0	FALSE	NA	Viable	1355	NA	CAL0000197734
C3_06150W_A	NA	orf19.7397	18	E	5	C3_06150W_A	Ortholog(s) have sequence-specific DNA binding activity and cytoplasm, nucleus, spindle localization	1.13125	119.087	FALSE	95.5	191	0.680628	FALSE	FALSE	148.5	297	0.010101	FALSE	YPR022C	Viable	2249	NA	CAL0000175561
C3_06190C_A	NA	orf19.7414	28	G	10	C3_06190C_A	ALS family protein; expression in S. cerevisiae confers adhesion to gelatin; macrophage-induced gene; N-terminal adhesion domain; ALS family includes cell-surface glycoproteins, some with adhesin function	0.904613	98.8522	FALSE	64.5	129	0.604651	FALSE	FALSE	151.5	303	0.0231023	FALSE	NA	NA	3324	NA	NA
C3_06280W_A	NA	orf19.7404	7	E	11	C3_06280W_A	Catabolic L-serine (L-threonine) deaminase;, catalyzes degradation of L-serine and L-threonine; required to use serine or threonine as a sole nitrogen source; Spider biofilm repressed	0.988948	125.611	FALSE	98	196	0.632653	FALSE	FALSE	161	322	0.0124224	FALSE	CHA1	Viable	1080	NA	CAL0000177340
C3_06290W_A	NA	orf19.7403	13	D	7	C3_06290W_A	Ortholog of S. cerevisiae : YML020W, C. glabrata CBS138 : CAGL0J10538g, C. dubliniensis CD36 : Cd36_86190, C. parapsilosis CDC317 : CPAR2_404740 and Candida tenuis NRRL Y-1498 : CANTEDRAFT_107670	0.5729	85.361	FALSE	59	118	0.440678	FALSE	FALSE	123.5	247	0.00809717	FALSE	YML020W	Viable	2634	NA	CAL0000183453
C3_06320W_A	NA	orf19.7400	29	B	9	C3_06320W_A	ALS family protein; hypermutable contingency gene; growth-regulated, downregulated in biofilm; two variable repeat regions; expression in S. cerevisiae does not confer adhesiveness; ALS family includes adhesins, cell-surface glycoproteins	0.948317	127.226	FALSE	99	198	0.616162	FALSE	FALSE	163.5	327	0.00917431	FALSE	NA	NA	4860	NA	NA
C3_06420C_A	NA	orf19.7427	24	D	12	C3_06420C_A	Ortholog(s) have Golgi apparatus, fungal-type vacuole membrane localization	1.04866	105.524	FALSE	73.5	147	0.653061	FALSE	FALSE	151.5	303	0.00990099	FALSE	YML018C	Viable	2635	NA	CAL0000179869
C3_06440W_A	NA	orf19.7433	9	E	2	C3_06440W_A	Ortholog(s) have nucleocytoplasmic transporter activity, structural constituent of nuclear pore activity	0.896457	105.698	FALSE	84	168	0.60119	FALSE	FALSE	133	266	0.0225564	FALSE	NUP116	Viable	1548	NA	CAL0000196266
C3_06470W_A	NA	orf19.7436	31	B	5	C3_06470W_A	Possible regulatory protein; possible adhesin-like; Glu-rich domain; production in S. cerevisiae increases endothelial cell adherence and flocculence; flow model biofilm, alkaline or caspofungin induced	0.397675	71.3618	FALSE	48.5	97	0.350515	FALSE	FALSE	105	210	0.0333333	FALSE	NA	NA	5539	NA	NA
C3_06490W_A	NA	orf19.7437	13	F	6	C3_06490W_A	Putative protein of unknown function; Hap43p-repressed gene; ortholog of S. cerevisiae YJL218W	0.777045	87.5785	FALSE	59	118	0.550847	FALSE	FALSE	130	260	0.0230769	FALSE	YJL218W	Viable	2637	NA	CAL0000178294
C3_06520C_A	NA	orf19.7441	8	C	1	C3_06520C_A	Ortholog(s) have role in cellular lipid metabolic process, mRNA export from nucleus, protein export from nucleus and nuclear envelope localization	0.65241	122.142	FALSE	87.5	175	0.491429	FALSE	FALSE	170.5	341	0.0234604	FALSE	BRR6	Lethal	658	NA	CAL0000186381
C3_06550C_A	NA	orf19.7444	4	C	5	C3_06550C_A	Ortholog(s) have cytoplasm, holo TFIIH complex localization	0.87807	102.879	FALSE	84	168	0.619048	FALSE	FALSE	126	252	0.0833333	FALSE	TFB6	Viable	4202	NA	CAL0000188264
C3_06600C_A	NA	orf19.7449	11	C	10	C3_06600C_A	Ortholog(s) have role in mitochondrial genome maintenance, plasmid maintenance and cytosol, mitochondrion localization	0.87892	96.6514	FALSE	78.5	157	0.598726	FALSE	FALSE	119	119	0.0336134	FALSE	DML1	Lethal	187	NA	CAL0000200048
C3_06700C_A	NA	orf19.7459	4	D	8	C3_06700C_A	Putative mitochondrial protein with a predicted role in respiratory growth; fluconazole-induced; ketoconazole-repressed; mutants display a strong defect in flow model biofilm formation; Spider biofilm induced	0.731347	83.9122	TRUE	65.5	131	0.70229	FALSE	FALSE	107.5	215	0.381395	FALSE	YBR238C	Viable	1043	NA	CAL0000189293
C3_06710W_A	NA	orf19.6832	3	H	3	C3_06710W_A	Protein of unknown function; regulated by Sef1p-, Sfu1p-, and Hap43p	0.949998	104.163	FALSE	70	140	0.635714	FALSE	FALSE	155	310	0.0580645	FALSE	VHC1	Viable	2277	NA	CAL0000187243
C3_06730W_A	NA	orf19.6830	22	E	12	C3_06730W_A	Putative enoyl-CoA hydratase; Spider biofilm induced	0.719404	103.923	FALSE	80	160	0.55625	FALSE	FALSE	135	270	0.0888889	FALSE	NA	Viable	1489	NA	CAL0000201761
C3_06740W_A	NA	orf19.6829	27	H	4	C3_06740W_A	Protein with a predicted mitochondrial ATPase expression domain; possibly an essential gene, disruptants not obtained by UAU1 method	0.790911	71.2039	FALSE	52	104	0.644231	FALSE	FALSE	97.5	195	0.215385	FALSE	NA	NA	5495	NA	NA
C3_06750W_A	NA	orf19.6828.1	17	A	12	C3_06750W_A	Ortholog(s) have P-P-bond-hydrolysis-driven protein transmembrane transporter activity, structural molecule activity	-1.39329	34.1833	TRUE	28.5	57	0.508772	FALSE	TRUE	41	82	0.878049	FALSE	SSS1	Viable	356	NA	CAL0000182484
C3_06760W_A	NA	orf19.6828	2	E	11	C3_06760W_A	Ortholog(s) have role in rRNA processing and nucleolus, preribosome, large subunit precursor localization	0.671918	82.4712	FALSE	61	122	0.688525	FALSE	FALSE	111.5	223	0.390135	FALSE	RRP1	Lethal	357	NA	CAL0000174798
C3_06790W_A	NA	orf19.6824	30	D	3	C3_06790W_A	Helix-loop-helix transcription factor; regulator of yeast form adherence; required for yeast cell adherence to silicone substrate; Spider and F-12/CO2 biofilm induced; repressed by alpha pheromone in SpiderM medium	0.620599	65.4217	FALSE	40	80	0.4875	FALSE	FALSE	107	214	0.046729	FALSE	NA	NA	6115	NA	NA
C3_06810W_A	NA	orf19.6821	10	D	9	C3_06810W_A	Ortholog(s) have ubiquitin-protein ligase activity	0.850548	135.925	FALSE	113	226	0.588496	FALSE	FALSE	163.5	327	0.0366972	FALSE	APC2	Lethal	3	NA	CAL0000194665
C3_06820C_A	NA	orf19.6820	1	A	12	C3_06820C_A	Has domain(s) with predicted protein heterodimerization activity, role in DNA-dependent transcription, initiation and transcription factor TFIID complex localization	1.15322	86.2409	FALSE	59.5	119	0.731092	FALSE	FALSE	125	250	0.148	FALSE	NA	Lethal	772	NA	CAL0000182768
C3_06830C_A	NA	orf19.6818	2	A	6	C3_06830C_A	Ortholog(s) have cytosol, mitochondrion localization	1.25145	114.508	FALSE	88	176	0.721591	FALSE	FALSE	149	298	0.0268456	FALSE	YLR419W	Lethal;;;;Viable	802	NA	CAL0000175865
C3_06850W_A	NA	orf19.6817	30	B	4	C3_06850W_A	Transcription factor; repressor of fluconazole/ketoconazole/brefeldin A resistance; Tn mutation enhances filamentation; partially rescues S. cerevisiae pdr1 pdr3 fluconazole sensitivity; rat catheter biofilm induced/Spider biofilm repressed	0.61721	80.0812	FALSE	53	106	0.471698	FALSE	FALSE	121	242	0.0206612	FALSE	NA	NA	4580	NA	NA
C3_06880W_A	NA	orf19.6813	28	A	7	C3_06880W_A	Protein of unknown function; Hap43-induced gene	0.584553	84.3327	FALSE	56	112	0.482143	FALSE	FALSE	127	254	0.0708661	FALSE	NA	NA	5890	NA	NA
C3_06920W_A	NA	orf19.6809	13	B	7	C3_06920W_A	Putative phosphomutase-like protein; protein present in exponential and stationary growth phase yeast; Hap43-repressed; Spider biofilm repressed	0.0923733	102.167	FALSE	68	136	0.0882353	FALSE	FALSE	153.5	307	0	FALSE	PMU1	Viable	3337	NA	CAL0000189973
C3_06970W_A	NA	orf19.6804	4	H	7	C3_06970W_A	Ortholog(s) have signal sequence binding activity, role in protein targeting to ER and cytosol, nuclear periphery, signal recognition particle, endoplasmic reticulum targeting localization	0.189148	33.908	FALSE	31.5	63	0.603175	FALSE	FALSE	36.5	73	0.520548	FALSE	SRP68	Lethal;;;;Viable	1561	NA	CAL0000186213
C3_07160W_A	NA	orf19.6784	28	G	11	C3_07160W_A	Putative GPI-anchored adhesin-like protein; induced in high iron; Spider biofilm induced	0.922398	97.6998	FALSE	71.5	143	0.608392	FALSE	FALSE	133.5	267	0.0149813	FALSE	NA	NA	5493	NA	NA
C3_07170C_A	NA	orf19.6783	8	E	6	C3_07170C_A	Putative geranylgeranyltransferase regulatory component	0.545312	124.056	FALSE	90	180	0.5	FALSE	FALSE	171	342	0.137427	FALSE	MRS6	Viable	717	NA	CAL0000176006
C3_07200C_A	NA	orf19.6781	30	C	2	C3_07200C_A	Zn(II)2Cys6 transcription factor; regulator of yeast form adherence; mutants display increased colonization of mouse kidneys; required for yeast cell adherence to silicone substrate; Spider biofilm induced	0.929025	68.1634	FALSE	52.5	105	0.609524	FALSE	FALSE	88.5	177	0.0112994	FALSE	NA	NA	5492	NA	NA
C3_07300W_A	NA	orf19.6766	18	E	9	C3_07300W_A	Ortholog of S. cerevisiae Nop13; a nucleolar protein found in preribosomal complexes; Hap43-induced gene; rat catheter biofilm induced	0.974907	98.7028	FALSE	66.5	133	0.62406	FALSE	FALSE	146.5	293	0.00341297	FALSE	NOP13	Viable	2646	NA	CAL0000196304
C3_07350W_A	NA	orf19.6756	9	D	1	C3_07350W_A	Ortholog(s) have Rab GTPase binding activity and Golgi apparatus, endoplasmic reticulum localization	0.654191	117.457	FALSE	97.5	195	0.507692	FALSE	FALSE	141.5	283	0.0530035	FALSE	YIP4	NA	4184	NA	CAL0000180326
C3_07420W_A	NA	orf19.6748	34	H	12	C3_07420W_A	Ortholog(s) have eukaryotic 43S preinitiation complex, eukaryotic translation initiation factor 3 complex localization	0.889966	108.798	FALSE	89	89	0.595506	FALSE	FALSE	133	266	0.0150376	FALSE	NA	NA	3345	NA	NA
C3_07430W_A	NA	orf19.6747	19	G	6	C3_07430W_A	Ortholog(s) have acid phosphatase activity, role in dephosphorylation, intracellular sterol transport and cytoplasm, nucleus localization	0.73936	109.247	FALSE	77.5	155	0.522581	FALSE	FALSE	154	308	0	FALSE	DET1	Viable	3346	NA	CAL0000178648
C3_07450C_A	NA	orf19.6744	12	G	11	C3_07450C_A	Ortholog(s) have role in regulation of mitotic metaphase/anaphase transition and cytosol, nucleus localization	0.847963	104.646	FALSE	78.5	157	0.573248	FALSE	FALSE	139.5	279	0.00358423	FALSE	YMR262W	Viable	3480	NA	CAL0000180350
C3_07460W_A	NA	orf19.6742	11	H	3	C3_07460W_A	Ortholog(s) have CTD phosphatase activity	0.655276	101.341	FALSE	79	158	0.512658	FALSE	FALSE	130	130	0.0615385	FALSE	FCP1	Lethal	83	NA	CAL0000184913
C3_07480W_A	NA	orf19.6740	6	H	7	C3_07480W_A	Ortholog(s) have ubiquitin-protein ligase activity and role in generation of catalytic spliceosome for first transesterification step	0.882534	147.309	FALSE	124	124	0.637097	FALSE	FALSE	175	350	0.122857	FALSE	PRP19	Viable	251	NA	CAL0000186688
C3_07550C_A	NA	orf19.6736	8	F	9	C3_07550C_A	Protein required for mitochondrial ribosome small subunit biogenesis; role in maturation of SSU-rRNA; Spider biofilm induced	0.521528	117.932	FALSE	76	152	0.532895	FALSE	FALSE	183	366	0.213115	FALSE	GEP3	NA	3908	NA	CAL0000193890
C3_07560W_A	NA	orf19.6734	30	E	10	C3_07560W_A	Putative transcription factor/corepressor; regulation of filamentation and virulence; interacts with Tup1; regulates hypha-specific gene expression; contains 4 tetratricopeptide repeat (TPR) motifs; flucytosine repressed; Tbp1-induced	1.29769	55.2721	FALSE	32.5	65	0.738462	FALSE	FALSE	94	188	0.0425532	FALSE	NA	NA	3185	NA	NA
C3_07600W_A	NA	orf19.6730	6	G	6	C3_07600W_A	Ortholog(s) have nucleolus localization	0.781701	127.609	FALSE	118	118	0.542373	FALSE	FALSE	138	276	0	FALSE	YCR016W	NA	1086	NA	CAL0000193391
C3_07610W_A	NA	orf19.6729	29	E	4	C3_07610W_A	Protein similar to human CAND1 (Cullin-Associated Nedd8-Dissociated) protein involved in regulation of SCF complexes; binds unnedddylated cullin Cdc53; mutants are viable	0.705483	126.521	FALSE	95	190	0.510526	FALSE	FALSE	168.5	337	0.00890208	FALSE	NA	NA	4798	NA	NA
C3_07680W_A	NA	orf19.6719	13	D	5	C3_07680W_A	Putative nucleosome assembly protein; homozygous transposon insertion causes decreased colony wrinkling under filamentous growth-inducing conditions, but does not block true hyphal formation in liquid media	0.477747	78.1265	FALSE	47.5	95	0.389474	FALSE	FALSE	128.5	257	0.0155642	FALSE	HIR3	Viable	2549	NA	CAL0000198181
C3_07700W_A	NA	orf19.6717	5	B	7	C3_07700W_A	Putative serine hydrolase; Spider biofilm repressed	0.903988	125.248	FALSE	94.5	189	0.608466	FALSE	FALSE	166	332	0.0331325	FALSE	FSH1	NA	3891	NA	CAL0000199614
C3_07780C_A	NA	orf19.6171	1	H	7	C3_07780C_A	FG-nucleoporin component of central core of the nuclear pore complex (NPC); contributes to nucleocytoplasmic transport; rat catheter biofilm repressed	1.06311	101.823	FALSE	72	144	0.701389	FALSE	FALSE	144	288	0.135417	FALSE	NUP159	Lethal	872	NA	CAL0000199263
C3_07800C_A	NA	orf19.6175	14	H	12	C3_07800C_A	Putative 35S rRNA processing protein; Hap43-induced; repressed by prostaglandins; Spider biofilm induced	0.497432	29.1805	FALSE	13	26	0.461538	FALSE	FALSE	65.5	131	0.114504	TRUE	FCF2	Lethal	501	NA	CAL0000179596
C3_07860C_A	NA	orf19.6182	30	C	12	C3_07860C_A	Zn(II)2Cys6 transcription factor involved in regulation of multidrug resistance via control of CDR1 expression; mutants display decreased colonization of mouse kidneys; required for yeast cell adherence to silicone substrate	1.08409	81.881	FALSE	53	106	0.669811	FALSE	FALSE	126.5	253	0.0237154	FALSE	NA	NA	6083	NA	NA
C3_07910W_A	NA	orf19.6185	19	E	2	C3_07910W_A	Putative pseudouridine-5'-phosphate glycosidase; overlaps orf19.6186 and orf19.6187; Spider biofilm repressed	1.03147	82.9156	FALSE	50	100	0.65	FALSE	FALSE	137.5	275	0.0181818	FALSE	NA	NA	1981	NA	CAL0000177432
C4_00050W_A	NA	orf19.371	33	D	3	C4_00050W_A	Ortholog of C. dubliniensis CD36 : Cd36_40110, C. parapsilosis CDC317 : CPAR2_402300, Candida tenuis NRRL Y-1498 : CANTEDRAFT_94507 and Debaryomyces hansenii CBS767 : DEHA2F05588g	0.863413	107.569	FALSE	87	174	0.586207	FALSE	FALSE	133	266	0.018797	FALSE	NA	NA	5793	NA	NA
C4_00080C_A	NA	orf19.376	33	B	5	C4_00080C_A	Protein of unknown function; Hap43-repressed; Spider biofilm induced	0.697098	99.2774	FALSE	77	154	0.519481	FALSE	FALSE	128	256	0.0351562	FALSE	NA	NA	2756	NA	NA
C4_00210W_A	NA	orf19.5646	5	G	12	C4_00210W_A	Ortholog of S. cerevisiae : YPL034W, C. glabrata CBS138 : CAGL0L06996g, C. dubliniensis CD36 : Cd36_40280, C. parapsilosis CDC317 : CPAR2_402170 and Candida tenuis NRRL Y-1498 : CANTEDRAFT_137348	0.765851	123.362	FALSE	98.5	197	0.538071	FALSE	FALSE	154.5	309	0.00647249	FALSE	YPL034W	NA	4156	NA	CAL0000181943
C4_00290C_A	NA	orf19.5655	4	B	6	C4_00290C_A	Has domain(s) with predicted 2 iron, 2 sulfur cluster binding, iron ion binding, oxidoreductase activity, acting on paired donors, with incorporation or reduction of molecular oxygen and NAD(P)H as one donor, more	0.918171	115.835	FALSE	95.5	191	0.617801	FALSE	FALSE	140.5	281	0.0427046	FALSE	NA	Viable	4178	NA	CAL0000193776
C4_00290C_A	NA	orf19.5656	17	H	11	C4_00290C_A	Has domain(s) with predicted 2 iron, 2 sulfur cluster binding, iron ion binding, oxidoreductase activity, acting on paired donors, with incorporation or reduction of molecular oxygen and NAD(P)H as one donor, more	0.510826	95.5772	FALSE	70	140	0.4	FALSE	FALSE	130.5	261	0	FALSE	NA	Viable	2551	NA	CAL0000193776
C4_00380W_A	NA	orf19.5665	12	D	5	C4_00380W_A	Ortholog(s) have D-arabinose 1-dehydrogenase [NAD(P)+] activity and role in dehydro-D-arabinono-1,4-lactone biosynthetic process	0.848179	106.017	FALSE	88.5	177	0.581921	FALSE	FALSE	127	254	0.023622	FALSE	ARA2	Viable	2555	NA	CAL0000175239
C4_00420C_A	NA	orf19.5671	6	G	9	C4_00420C_A	Ortholog(s) have role in actin cortical patch assembly, septin cytoskeleton organization and cellular bud neck, cellular bud tip, mating projection base, mating projection tip localization	0.923145	115.308	FALSE	96	96	0.604167	FALSE	FALSE	138.5	277	0.00361011	FALSE	SYP1	Viable	1094	NA	CAL0000174492
C4_00470C_A	NA	orf19.5676	13	A	6	C4_00470C_A	Ortholog(s) have cytosol, nucleus localization	0.526576	114.507	FALSE	89.5	179	0.413408	FALSE	FALSE	146.5	293	0.00682594	FALSE	MAG2	Viable	3444	NA	CAL0000197496
C4_00560C_A	NA	orf19.4187	20	B	7	C4_00560C_A	Ortholog(s) have role in hyphal growth, mitochondrial genome maintenance, phospholipid transport, protein import into mitochondrial outer membrane, sporocarp development involved in sexual reproduction	0.53493	93.7603	FALSE	74.5	149	0.52349	FALSE	FALSE	118	236	0.186441	FALSE	MMM1	Viable	1803	NA	CAL0000191719
C4_00660W_A	NA	orf19.4176	5	B	11	C4_00660W_A	Ortholog(s) have structural constituent of ribosome activity and mitochondrial small ribosomal subunit localization	1.21149	72.1214	TRUE	50.5	101	0.80198	FALSE	FALSE	103	206	0.334951	FALSE	MRPS17	NA	4016	NA	CAL0000180848
C4_00710W_A	NA	orf19.4171	19	D	11	C4_00710W_A	Has domain(s) with predicted ATP binding activity	1.2884	106.045	FALSE	73.5	147	0.727891	FALSE	FALSE	153	306	0.0130719	FALSE	NA	Viable	3058	NA	CAL0000175463
C4_00740W_A	NA	orf19.4168	11	H	8	C4_00740W_A	Ortholog(s) have ribonuclease MRP activity, ribonuclease P activity, role in intronic box C/D snoRNA processing, mRNA cleavage and nucleolar ribonuclease P complex, ribonuclease MRP complex localization	0.534645	121.326	FALSE	92	184	0.483696	FALSE	FALSE	160	160	0.11875	FALSE	POP7	Lethal;;;;Viable	99	NA	CAL0000175247
C4_00800W_A	NA	orf19.4161	10	C	6	C4_00800W_A	Ortholog(s) have role in DNA repair and Smc5-Smc6 complex, nucleus localization	0.681926	140.2	FALSE	104	208	0.514423	FALSE	FALSE	189	378	0.0396825	FALSE	NSE4	Lethal	1	NA	CAL0000185422
C4_00810C_A	NA	orf19.4160	6	H	11	C4_00810C_A	Ortholog(s) have serine-type endopeptidase activity, role in glycoprotein metabolic process, mitochondrial tRNA threonylcarbamoyladenosine modification and mitochondrion localization	0.808458	125.322	FALSE	101	101	0.554455	FALSE	FALSE	155.5	311	0	FALSE	QRI7	Lethal	1147	NA	CAL0000174004
C4_00880W_A	NA	orf19.4705	18	F	8	C4_00880W_A	Ortholog(s) have tRNA adenylyltransferase activity, role in tRNA 3'-terminal CCA addition and cytosol, mitochondrial matrix localization	#NAME?	4.1833	FALSE	7	14	0.642857	TRUE	FALSE	2.5	5	1	TRUE	CCA1	Viable	72	NA	CAL0000199196
C4_00940W_A	NA	orf19.4701	5	G	4	C4_00940W_A	Ortholog(s) have ATPase activity, tRNA binding activity, role in protein urmylation, regulation of transcription from RNA polymerase II promoter, tRNA wobble uridine modification and Elongator holoenzyme complex localization	0.793749	119.09	FALSE	93	186	0.596774	FALSE	FALSE	152.5	305	0.108197	FALSE	ELP6	NA	4179	NA	CAL0000182587
C4_00950C_A	NA	orf19.4699	13	C	12	C4_00950C_A	Putative phospholipase of patatin family; similar to S. cerevisiae Tgl3p; predicted Kex2p substrate	0.720965	129.541	FALSE	111.5	223	0.520179	FALSE	FALSE	150.5	301	0.013289	FALSE	TGL3	Viable	1625	NA	CAL0000175330
C4_01020C_A	NA	orf19.4686	3	D	4	C4_01020C_A	Ortholog of S. cerevisiae : ESL1, C. dubliniensis CD36 : Cd36_41030, C. parapsilosis CDC317 : CPAR2_401340, Candida tenuis NRRL Y-1498 : CANTEDRAFT_104645 and Debaryomyces hansenii CBS767 : DEHA2E18766g	0.882369	48.9362	FALSE	46.5	93	0.634409	FALSE	FALSE	51.5	103	0.116505	FALSE	ESL1	NA	3813	NA	CAL0000184628
C4_01050C_A	NA	orf19.4684.2	35	E	4	C4_01050C_A	Protein with similarity to the ribosomal protein portion of S. cerevisiae Rpl40Bp; colony morphology-related gene regulation by Ssn6; positively regulated by Tbf1; Spider biofilm repressed	-2.86106	21.7945	FALSE	25	50	0.54	FALSE	TRUE	19	38	0.973684	FALSE	NA	NA	NA	NA	NA
C4_01120C_A	NA	orf19.4678	13	B	9	C4_01120C_A	Predicted triglyceride lipase; Spider biofilm induced	0.782068	98.5038	FALSE	62	124	0.548387	FALSE	FALSE	156.5	313	0.0127796	FALSE	YJR107W	Viable	2461	NA	CAL0000185903
C4_01150W_A	NA	orf19.4675	27	G	1	C4_01150W_A	Essential subunit of the Dam1 (DASH) complex, which acts in chromosome segregation by coupling kinetochores to spindle microtubules	0.179903	41.1157	FALSE	49	98	0.285714	TRUE	FALSE	34.5	69	0.144928	FALSE	NA	NA	4454	NA	NA
C4_01220C_A	NA	orf19.4668	23	G	2	C4_01220C_A	Protein with a glycoside hydrolase domain; mutants are viable	0.798456	84.1338	FALSE	58.5	117	0.555556	FALSE	FALSE	121	242	0.0123967	FALSE	NA	Viable	2400	NA	CAL0000199703
C4_01280C_A	NA	orf19.4659	11	D	8	C4_01280C_A	Ortholog(s) have RNA binding activity, role in mRNA splicing, via spliceosome and U2 snRNP, U2-type prespliceosome localization	0.412757	69.4118	FALSE	66	132	0.44697	FALSE	FALSE	73	73	0.164384	FALSE	PRP21	Lethal	238	NA	CAL0000181890
C4_01290W_A	NA	orf19.4658	22	D	4	C4_01290W_A	RING finger and CHY zinc finger domain-containing protein; mutant are viable	1.03382	111.459	FALSE	101	202	0.673267	FALSE	FALSE	123	246	0.0813008	FALSE	NA	NA	1418	NA	CAL0000186389
C4_01330W_A	NA	orf19.4654	28	G	12	C4_01330W_A	Protein of unknown function; Spider biofilm induced	0.658469	108.693	FALSE	78.5	157	0.484076	FALSE	FALSE	150.5	301	0.00332226	FALSE	NA	NA	6267	NA	NA
C4_01340W_A	NA	orf19.4653	28	H	1	C4_01340W_A	Protein similar to GPI-linked cell-wall proteins; induced in low iron; Spider biofilm induced; regulated in Spider biofilms by Bcr1, Tec1, Ndt80, Brg1	0.891635	112.25	FALSE	87.5	175	0.594286	FALSE	FALSE	144	288	0.0104167	FALSE	NA	NA	6266	NA	NA
C4_01350W_A	NA	orf19.4652	34	D	6	C4_01350W_A	Protein of unknown function; rat catheter biofilm induced	1.15396	99.1968	FALSE	80	160	0.7	FALSE	FALSE	123	246	0.0487805	FALSE	NA	NA	NA	NA	NA
C4_01360W_A	NA	orf19.4651	28	H	2	C4_01360W_A	GPI-anchored cell surface protein of unknown function; greater mRNA abundance observed in a cyr1 homozygous null mutant than in wild type	1.04428	107.573	FALSE	88	176	0.653409	FALSE	FALSE	131.5	263	0.0152091	FALSE	NA	NA	6019	NA	NA
C4_01380W_A	NA	orf19.4649	30	B	6	C4_01380W_A	Putative Zn(II)2Cys6 transcription factor	0.802667	80.2185	FALSE	49.5	99	0.565657	FALSE	FALSE	130	260	0.0307692	FALSE	NA	NA	4630	NA	NA
C4_01460C_A	NA	orf19.4639	5	G	9	C4_01460C_A	Protein present in exponential and stationary growth phase yeast cultures	0.961462	115.812	FALSE	92.5	185	0.621622	FALSE	FALSE	145	290	0.0103448	FALSE	NA	NA	4057	NA	CAL0000177696
C4_01510W_A	NA	orf19.4633	18	D	12	C4_01510W_A	Ortholog(s) have carbonyl reductase (NADPH) activity, oxidoreductase activity, acting on the aldehyde or oxo group of donors, NAD or NADP as acceptor activity and cytosol, nucleus, ribosome localization	0.776241	127.656	FALSE	97	194	0.541237	FALSE	FALSE	168	336	0.00297619	FALSE	YMR226C	Viable	1633	NA	CAL0000178772
C4_01560C_A	NA	orf19.4629	3	E	2	C4_01560C_A	Ortholog(s) have ubiquitin-ubiquitin ligase activity, role in mitochondrion inheritance, protein monoubiquitination, protein polyubiquitination and plasma membrane, ubiquitin ligase complex localization	1.14886	98.9924	FALSE	69.5	139	0.71223	FALSE	FALSE	141	282	0.0921986	FALSE	BUL1	NA	3811	NA	CAL0000193613
C4_01650C_A	NA	orf19.4628	15	B	3	C4_01650C_A	Putative cleavage and polyadenylation factor; heterozygous null mutant exhibits hypersensitivity to parnafungin and cordycepin in the C. albicans fitness test; possibly an essential gene, disruptants not obtained by UAU1 method	0.297035	113.283	FALSE	82	164	0.378049	FALSE	FALSE	156.5	313	0.162939	FALSE	MPE1	Lethal	302	NA	CAL0000185514
C4_01670C_A	NA	orf19.4626	12	A	7	C4_01670C_A	Ortholog(s) have role in TOR signaling cascade, positive regulation of transcription from RNA polymerase I promoter and cytosol, extrinsic to membrane, nucleus localization	0.475446	105.536	FALSE	74.5	149	0.38255	FALSE	FALSE	149.5	299	0.00668896	FALSE	TAP42	Lethal	212	NA	CAL0000195396
C4_01710C_A	NA	orf19.4623	35	E	6	C4_01710C_A	Protein of unknown function; Spider biofilm repressed	0.732043	81.5138	FALSE	68.5	137	0.737226	FALSE	FALSE	97	194	0.453608	FALSE	NA	NA	NA	NA	NA
C4_01760W_A	NA	orf19.4617	13	F	7	C4_01760W_A	Predicted peptide alpha-N-acetyltransferase; flow model biofilm induced	0.535859	86.4581	FALSE	57.5	115	0.426087	FALSE	FALSE	130	260	0.0192308	FALSE	MAK3	Viable	2161	NA	CAL0000201197
C4_01790W_A	NA	orf19.4614	12	F	1	C4_01790W_A	Adapter protein for pexophagy and the cytoplasm-to-vacuole targeting (Cvt) pathway; Spider biofilm induced	0.471548	126.858	FALSE	104.5	209	0.37799	FALSE	FALSE	154	308	0.00324675	FALSE	ATG11	Viable	3277	NA	CAL0000186587
C4_01800W_A	NA	orf19.4612	12	H	11	C4_01800W_A	Protein with a dienelactone hydrolase domain; Hap43-repressed gene	0.516078	123.499	FALSE	93	186	0.408602	FALSE	FALSE	164	328	0.00914634	FALSE	NA	Viable	899	NA	CAL0000181245
C4_01830C_A	NA	orf19.4610	17	H	3	C4_01830C_A	Predicted metallocarboxypeptidase; role in proteolysis; rat catheter biofilm repressed	0.601458	129.653	FALSE	102.5	205	0.453659	FALSE	FALSE	164	328	0.00304878	FALSE	NA	Viable	2603	NA	CAL0000183482
C4_01910W_A	NA	orf19.4601	10	C	12	C4_01910W_A	Putative RNA polymerase III transcription initiation factor complex (TFIIIC) subunit; possibly an essential gene, disruptants not obtained by UAU1 method	0.782765	122.224	FALSE	92.5	185	0.551351	FALSE	FALSE	161.5	323	0.0185759	FALSE	TFC1	Lethal	20	NA	CAL0000179943
C4_01980C_A	NA	orf19.4594	25	C	4	C4_01980C_A	Clathrin light chain; subunit of the major coat protein involved in intracellular protein transport and endocytosis; rat cathetr and Spider biofilm repressed	0.167345	32.7261	TRUE	34	68	0.691176	FALSE	TRUE	31.5	63	0.634921	FALSE	CLC1	Viable	2602	NA	CAL0000187026
C4_02030W_A	NA	orf19.4590	31	B	9	C4_02030W_A	Transcriptional repressor; regulator of filamentation, response to DNA damage, adhesion, virulence in murine mucosal, systemic infections; RFX domain; regulated by Nrg1, UV-induced; partially complements S. cerevisiae rfx1 mutant defects	1.14902	91.3893	FALSE	58	116	0.689655	FALSE	FALSE	144	288	0.0208333	FALSE	NA	NA	4381	NA	NA
C4_02090C_A	NA	orf19.4582	15	A	7	C4_02090C_A	Ortholog(s) have role in U1 snRNA 3'-end processing, U4 snRNA 3'-end processing and U5 snRNA 3'-end processing, more	0.117948	117.84	FALSE	80.5	161	0.440994	FALSE	FALSE	172.5	345	0.371014	FALSE	SKI6	Lethal	307	NA	CAL0000180234
C4_02120W_A	NA	orf19.4579	25	A	4	C4_02120W_A	Putative SURF4 family member; plasma membrane-localized; flow model biofilm repressed	0.658855	113.562	FALSE	90.5	181	0.486188	FALSE	FALSE	142.5	285	0.00701754	FALSE	ERV29	Viable	2599	NA	CAL0000177973
C4_02150C_A	NA	orf19.4577	5	F	9	C4_02150C_A	Ortholog(s) have GTPase activating protein binding, cAMP-dependent protein kinase inhibitor activity, signal transducer activity	0.689819	85.1836	FALSE	67.5	135	0.533333	FALSE	FALSE	107.5	215	0.0697674	FALSE	GPB1	NA	4093	NA	CAL0000183187
C4_02190C_A	NA	orf19.4571	21	H	9	C4_02190C_A	CoA-transferase family protein; rat catheter biofilm repressed	0.878768	135.925	FALSE	109	218	0.587156	FALSE	FALSE	169.5	339	0.00589971	FALSE	NA	Viable	1384	NA	CAL0000190771
C4_02210W_A	NA	orf19.4569	18	C	5	C4_02210W_A	Ortholog of C. dubliniensis CD36 : Cd36_42100, Debaryomyces hansenii CBS767 : DEHA2C14850g, Pichia stipitis Pignal : PICST_52615 and Spathaspora passalidarum NRRL Y-27907 : SPAPADRAFT_58608	0.791423	109.22	FALSE	75.5	151	0.549669	FALSE	FALSE	158	316	0.00632911	FALSE	NA	Viable	3391	NA	CAL0000183231
C4_02220C_A	NA	orf19.4568	29	H	10	C4_02220C_A	Putative Zn(II)2Cys6 transcription factor	1.12127	126.858	FALSE	104.5	209	0.679426	FALSE	FALSE	154	308	0.0162338	FALSE	NA	NA	4317	NA	NA
C4_02240C_A	NA	orf19.4566	10	C	4	C4_02240C_A	Protein similar to S. cerevisiae Rot1p, which has roles in cytoskeletal dynamics and cell wall biosynthesis; predicted Kex2p substrate	0.778931	125.812	FALSE	94.5	189	0.57672	FALSE	FALSE	167.5	335	0.0776119	FALSE	NA	Lethal	44	NA	CAL0000191147
C4_02260C_A	NA	orf19.4563	8	H	1	C4_02260C_A	Protein of unknown function; repressed by prostaglandins; Hap43-induced, Spider biofilm induced	0.775394	122.46	FALSE	89	178	0.544944	FALSE	FALSE	168.5	337	0.0118694	FALSE	YMR310C	NA	3809	NA	CAL0000191193
C4_02370C_A	NA	orf19.2767	28	B	2	C4_02370C_A	Adhesin-like cell wall protein; putative GPI-anchor; colony morphology-related gene regulation by Ssn6; Hap43-induced; Spider biofilm repressed	1.20473	82.204	FALSE	51	102	0.705882	FALSE	FALSE	132.5	265	0.0188679	FALSE	NA	NA	6430	NA	NA
C4_02390W_A	NA	orf19.2765	28	H	3	C4_02390W_A	Adhesin-like cell wall protein; putative GPI-anchor; fluconazole-induced; induced in high iron; induced during cell wall regeneration; Cyr1 or Ras1 repressed; Tbf1 induced	0.895921	120.316	FALSE	94	188	0.595745	FALSE	FALSE	154	308	0.00974026	FALSE	NA	NA	6171	NA	NA
C4_02430W_A	NA	orf19.2760	2	B	3	C4_02430W_A	Putative mRNA cleavage and polyadenylation factor; heterozygous null mutant exhibits hypersensitivity to parnafungin and cordycepin in the C. albicans fitness test	1.02583	68.4982	FALSE	46	92	0.706522	FALSE	FALSE	102	204	0.181373	FALSE	CFT1	Lethal	776	NA	CAL0000179267
C4_02440C_A	NA	orf19.2758	28	H	4	C4_02440C_A	Putative adhesin-like GPI-anchored protein; repressed during cell wall regeneration; possibly an essential gene, disruptants not obtained by UAU1 method; rat catheter and Spider biofilm repressed	0.680091	56.7428	FALSE	40.5	81	0.506173	FALSE	FALSE	79.5	159	0.0251572	FALSE	NA	NA	3615	NA	NA
C4_02460W_A	NA	orf19.2756	15	E	6	C4_02460W_A	Ortholog(s) have HDEL sequence binding activity, role in ER to Golgi vesicle-mediated transport, protein retention in ER lumen and Golgi apparatus, integral to endoplasmic reticulum membrane localization	-0.21649	54.4977	FALSE	55	110	0.609091	FALSE	TRUE	54	108	0.685185	FALSE	ERD2	Viable	263	NA	CAL0000188440
C4_02470C_A	NA	orf19.2755	21	D	3	C4_02470C_A	Ortholog(s) have role in proteasomal ubiquitin-independent protein catabolic process, proteasome-mediated ubiquitin-dependent protein catabolic process and cytosol, nucleus, proteasome core complex, beta-subunit complex localization	-1.01473	10.7703	FALSE	14.5	29	0.482759	TRUE	FALSE	8	16	0.8125	FALSE	PRE7	Lethal	1530	NA	CAL0000182371
C4_02510W_A	NA	orf19.2751	8	E	12	C4_02510W_A	Predicted membrane transporter; member of the monocarboxylate porter (MCP) family, major facilitator superfamily; Hap43-induced gene; alkaline upregulated by Rim101; possibly an essential gene, disruptants not obtained by UAU1 method	1.13503	127.642	FALSE	95	190	0.684211	FALSE	FALSE	171.5	343	0.0174927	FALSE	NA	NA	3765	NA	CAL0000180528
C4_02520C_A	NA	orf19.2749	20	F	9	C4_02520C_A	BTB/POZ domain protein; induced by Mnl1 under weak acid stress; flow model biofilm induced; Spider biofilm induced	0.849882	118.617	FALSE	100.5	201	0.577114	FALSE	FALSE	140	280	0.0107143	FALSE	YDR132C	Viable	2803	NA	CAL0000182693
C4_02530W_A	NA	orf19.2748	29	H	7	C4_02530W_A	GAL4-like Zn(II)2Cys6 transcription factor; clade-associated expression; null shows abnormal regulation of invasive colony growth, is unable to utilize proline as a nitrogen source; flow model biofilm induced	0.995451	137.834	FALSE	109.5	219	0.634703	FALSE	FALSE	173.5	347	0.0115274	FALSE	NA	NA	4232	NA	NA
C4_02780W_A	NA	orf19.2720	15	C	2	C4_02780W_A	Cytosolic chaperonin Cct ring complex subunit; role in the assembly of actin and tubulins; Spider biofilm repressed	-0.378066	8.60233	FALSE	37	74	0.635135	TRUE	FALSE	2	4	0.75	TRUE	CCT4	Lethal	344	NA	CAL0000192278
C4_02880C_A	NA	orf19.2708	14	H	10	C4_02880C_A	Ortholog(s) have guanyl-nucleotide exchange factor activity, role in mature ribosome assembly and cytosol, nucleolus, polysome, preribosome, large subunit precursor localization	0.72768	121.041	FALSE	91	182	0.527473	FALSE	FALSE	161	322	0.0217391	FALSE	SDO1	Lethal	499	NA	CAL0000178770
C4_02920W_A	NA	orf19.2703	18	E	12	C4_02920W_A	Specificity factor required for ubiquitination and sorting of specific cargo proteins at the multivesicular body; ortholog of S. cerevisiae Ear1; transcript regulated by iron; Ssr1-represssed; Spider biofilm induced	0.87734	133.274	FALSE	107	214	0.584112	FALSE	FALSE	166	332	0	FALSE	EAR1	Viable	1986	NA	CAL0000198187
C4_03020W_A	NA	orf19.2690	4	B	8	C4_03020W_A	Putative mitochondrial GTPase; required for mitochondrial morphology and genome maintenance; Spider biofilm induced	0.80676	84.5784	TRUE	57	114	0.736842	FALSE	FALSE	125.5	251	0.410359	FALSE	MGM1	NA	1194	NA	CAL0000188111
C4_03040W_A	NA	orf19.2687.1	11	G	7	C4_03040W_A	Ortholog(s) have RNA polymerase I activity, RNA polymerase II activity, RNA polymerase III activity, RNA-directed RNA polymerase activity, zinc ion binding activity	-0.530877	65.6163	FALSE	54.5	109	0.440367	FALSE	FALSE	79	79	0.670886	FALSE	RPB10	Lethal	576	NA	CAL0000183011
C4_03090W_A	NA	orf19.2682	11	G	5	C4_03090W_A	Ortholog(s) have TBP-class protein binding, TBP-class protein binding RNA polymerase II transcription factor activity involved in preinitiation complex assembly activity	0.707675	64.4981	FALSE	52	104	0.605769	FALSE	FALSE	80	80	0.2	FALSE	TOA1	Lethal	574	NA	CAL0000181129
C4_03150W_A	NA	orf19.2675	8	D	7	C4_03150W_A	Ortholog(s) have mRNA binding activity, role in spliceosomal complex assembly and U2 snRNP, U2-type prespliceosome localization	0.385248	101.44	TRUE	70	140	0.671429	FALSE	TRUE	147	294	0.517007	FALSE	HSH155	Lethal	697	NA	CAL0000190260
C4_03160C_A	NA	orf19.2674	30	C	5	C4_03160C_A	Protein of unknown function; Hap43p-repressed gene	0.716678	73.3212	FALSE	48	96	0.53125	FALSE	FALSE	112	224	0.0401786	FALSE	NA	NA	5512	NA	NA
C4_03190W_A	NA	orf19.2671	3	C	7	C4_03190W_A	Protein with a predicted FAD-dependent pyridine nucleotide reductase domains; putative oxidoreductase; Plc1-regulated; possibly an essential gene, disruptants not obtained by UAU1 method	1.21413	85.2262	FALSE	73	146	0.732877	FALSE	FALSE	99.5	199	0.100503	FALSE	NA	NA	4074	NA	CAL0000199070
C4_03230C_A	NA	orf19.2669	29	F	4	C4_03230C_A	ORF in retrotransposon Tca4; similar to Pol region of retrotransposons encoding reverse transcriptase, protease, integrase; downstream of RHD2, similar to the Gag region encoding nucleocapsid-like protein; rat catheter biofilm induced	1.00747	130.81	FALSE	97.5	195	0.635897	FALSE	FALSE	175.5	351	0.002849	FALSE	NA	NA	3911	NA	NA
C4_03350C_A	NA	orf19.3362	5	E	9	C4_03350C_A	Has domain(s) with predicted flavin adenine dinucleotide binding, oxidoreductase activity and role in oxidation-reduction process	0.662332	80.2371	FALSE	74	148	0.662162	FALSE	FALSE	87	174	0.344828	FALSE	NA	NA	4052	NA	CAL0000191273
C4_03410W_A	NA	orf19.3367	5	B	5	C4_03410W_A	Ortholog(s) have structural constituent of ribosome activity and mitochondrial large ribosomal subunit localization	0.811749	72.2288	TRUE	47	94	0.765957	FALSE	FALSE	111	222	0.472973	FALSE	MRPL22	NA	3868	NA	CAL0000174039
C4_03420C_A	NA	orf19.3368	22	C	3	C4_03420C_A	Ortholog of Candida albicans WO-1 : CAWG_03466	1.11844	97.8583	FALSE	81.5	163	0.687117	FALSE	FALSE	117.5	235	0.0425532	FALSE	NA	NA	1280	NA	CAL0000176608
C4_03510C_A	NA	orf19.3380	28	H	5	C4_03510C_A	GPI-anchored, glycosylated cell wall protein; required for biofilm formation, adhesion, filamentous growth on some media; expressed in hyphae; mutant delayed in virulence; regulated by Efg1, Tup1; similar to Hwp1 and Rbt1 domains	0.930646	105.527	FALSE	87	174	0.614943	FALSE	FALSE	128	256	0.0234375	FALSE	NA	NA	2831	NA	NA
C4_03530W_A	NA	orf19.1326	34	F	10	C4_03530W_A	Ortholog of Candida albicans WO-1 : CAWG_03455	0.929027	85.4166	FALSE	64	128	0.617188	FALSE	FALSE	114	228	0.0307018	FALSE	NA	NA	5344	NA	NA
C4_03680C_A	NA	orf19.1310	3	H	9	C4_03680C_A	Ortholog(s) have role in nucleotide-excision repair and nucleus localization	0.814051	92.45	FALSE	66	132	0.575758	FALSE	FALSE	129.5	259	0.042471	FALSE	RAD34	Lethal	2845	NA	CAL0000188578
C4_03700W_A	NA	orf19.1308	18	D	6	C4_03700W_A	Predicted membrane transporter, member of the drug:proton antiporter (14 spanner) (DHA2) family, major facilitator superfamily (MFS)	0.920318	108.685	FALSE	75	150	0.606667	FALSE	FALSE	157.5	315	0.0126984	FALSE	VBA1	Viable	1062	NA	CAL0000195604
C4_03710C_A	NA	orf19.1307	33	H	12	C4_03710C_A	Predicted membrane protein; rat catheter biofilm induced	0.916263	117.563	FALSE	102	204	0.602941	FALSE	FALSE	135.5	271	0.00738007	FALSE	NA	NA	3632	NA	NA
C4_03720C_A	NA	orf19.1306	4	H	9	C4_03720C_A	Ortholog(s) have cytosol, nucleus localization	0.985599	119.078	FALSE	103.5	207	0.637681	FALSE	FALSE	137	274	0.0291971	FALSE	NA	Lethal;;;;Viable	1390	NA	CAL0000200656
C4_03730C_A	NA	orf19.1305	15	B	6	C4_03730C_A	Ortholog(s) have tRNA (guanine) methyltransferase activity, role in tRNA methylation and mitochondrial matrix, nucleus localization	0.365653	104.504	FALSE	81.5	163	0.386503	FALSE	FALSE	134	268	0.115672	FALSE	TRM5	Lethal	306	NA	CAL0000174739
C4_03740W_A	NA	orf19.1304	1	E	10	C4_03740W_A	Ortholog(s) have role in U4 snRNA 3'-end processing, exonucleolytic trimming to generate mature 3'-end of 5.8S rRNA from tricistronic rRNA transcript (SSU-rRNA, 5.8S rRNA and LSU-rRNA), more	1.35353	97.0232	FALSE	67	134	0.746269	FALSE	FALSE	140.5	281	0.0177936	FALSE	RRP4	Lethal	442	NA	CAL0000180832
C4_03830W_A	NA	orf19.5038	7	A	1	C4_03830W_A	Predicted tRNA (guanine) methyltransferase activity; Spider biofilm induced	0.791695	119.159	FALSE	92.5	185	0.551351	FALSE	FALSE	153.5	307	0.00977199	FALSE	TRM3	Viable	1150	NA	CAL0000195334
C4_03840C_A	NA	orf19.5039	12	A	9	C4_03840C_A	Putative exosome non-catalytic core component; involved in 3'-5' RNA processing; rat catheter biofilm induced	0.631879	119.222	FALSE	92	184	0.521739	FALSE	FALSE	154.5	309	0.100324	FALSE	RRP42	Lethal	217	NA	CAL0000183621
C4_03880W_A	NA	orf19.5043	22	C	11	C4_03880W_A	Ortholog of C. dubliniensis CD36 : Cd36_43610, C. parapsilosis CDC317 : CPAR2_403770, Debaryomyces hansenii CBS767 : DEHA2G16962g and Pichia stipitis Pignal : PICST_30926	0.716222	105.854	FALSE	83	166	0.542169	FALSE	FALSE	135	270	0.062963	FALSE	NA	Viable	1272	NA	CAL0000188638
C4_04070C_A	NA	orf19.5303	28	H	6	C4_04070C_A	GPI-anchored protein of cell wall	1.08363	99.4271	FALSE	73.5	147	0.666667	FALSE	FALSE	134.5	269	0.0148699	FALSE	NA	NA	5858	NA	NA
C4_04120C_A	NA	orf19.5297	21	G	10	C4_04120C_A	Ortholog(s) have phosphatidylinositol-3-phosphate binding, phosphatidylinositol-5-phosphate binding activity	-0.968367	54.3392	TRUE	46.5	93	0.709677	FALSE	TRUE	63.5	127	0.889764	FALSE	TFB1	NA	1223	NA	CAL0000174174
C4_04140W_A	NA	orf19.5295	21	G	2	C4_04140W_A	Protein with a predicted endonuclease/exonuclease/phosphatase family domain and a carbon catabolite repressor protein 4 domain; induced by alpha pheromone in SpiderM medium	0.633963	113.162	FALSE	90.5	181	0.475138	FALSE	FALSE	141.5	283	0.0106007	FALSE	NA	Viable	1406	NA	CAL0000193502
C4_04160W_A	NA	orf19.5293	22	C	8	C4_04160W_A	Ortholog of C. dubliniensis CD36 : Cd36_43710, C. parapsilosis CDC317 : CPAR2_402940, Candida tenuis NRRL Y-1498 : CANTEDRAFT_114940 and Debaryomyces hansenii CBS767 : DEHA2C09196g	0.933397	102.879	FALSE	94.5	189	0.624339	FALSE	FALSE	112	224	0.0446429	FALSE	NA	NA	1407	NA	CAL0000174198
C4_04180C_A	NA	orf19.5291	25	C	5	C4_04180C_A	Ortholog(s) have role in phospholipid biosynthetic process and endoplasmic reticulum localization	0.738208	109.992	FALSE	85.5	171	0.532164	FALSE	FALSE	141.5	283	0.0212014	FALSE	SCS3	Viable	2394	NA	CAL0000179539
C4_04220W_A	NA	orf19.1428	35	B	8	C4_04220W_A	Subunit of the Dam1 (DASH) complex, which acts in chromosome segregation by coupling kinetochores to spindle microtubules	0.100257	14.4568	FALSE	19	38	0.342105	TRUE	FALSE	11	22	0.272727	FALSE	NA	NA	NA	NA	NA
C4_04230W_A	NA	orf19.1427	24	D	7	C4_04230W_A	Putative transporter; fungal-specific; Spider biofilm induced	1.18016	94.4722	FALSE	70	140	0.7	FALSE	FALSE	127.5	255	0.0235294	FALSE	THI73	Viable	2511	NA	CAL0000177918
C4_04270W_A	NA	orf19.1421	24	A	10	C4_04270W_A	Ortholog(s) have ureidoglycolate hydrolase activity and cytosol, nucleus localization	1.08501	94.2338	FALSE	60	120	0.666667	FALSE	FALSE	148	296	0.0135135	FALSE	DAL3	Viable	2510	NA	CAL0000197738
C4_04420W_A	NA	orf19.3845	32	B	8	C4_04420W_A	SUMO E3 ligase for Wor1, involved in CO2-mediated white-opaque phenotypic switching; mutations affect filamentous growth; lacks an ortholog in S. cerevisiae	0.748203	109.184	FALSE	82.5	165	0.533333	FALSE	FALSE	144.5	289	0.0138408	FALSE	NA	NA	5402	NA	NA
C4_04450C_A	NA	orf19.3841	17	C	11	C4_04450C_A	Putative protein serine/threonine kinase; predicted role in vesicle formation in autophagy and the cytoplasm-to-vacuole targeting (Cvt) pathway; Spider biofilm induced	0.609564	102.074	FALSE	75.5	151	0.470199	FALSE	FALSE	138	276	0.0253623	FALSE	ATG1	Viable	2121	NA	CAL0000188572
C4_04470W_A	NA	orf19.3839	28	H	7	C4_04470W_A	Secreted aspartyl protease; roles in adhesion, virulence (RHE model), cell surface integrity; distinct specificity from Sap9; at cell membrane and wall; GPI-anchored; induced in low iron; Tbf1-activated; Spider biofilm induced	0.93352	88.6566	FALSE	60	120	0.608333	FALSE	FALSE	131	262	0.00381679	FALSE	NA	NA	3457	NA	NA
C4_04520W_A	NA	orf19.3831	12	B	7	C4_04520W_A	Ortholog(s) have telomerase inhibitor activity, role in box C/D snoRNA 3'-end processing, negative regulation of telomere maintenance via telomerase and nucleolus, nucleoplasm localization	0.484902	91.5533	FALSE	66	132	0.393939	FALSE	FALSE	127	254	0.015748	FALSE	PXR1	Lethal	237	NA	CAL0000197682
C4_04530C_A	NA	orf19.3829	28	H	8	C4_04530C_A	Cell surface glycosidase; may act on cell-wall beta-1,3-glucan prior to beta-1,6-glucan linkage; role in systemic, not vaginal virulence (neutral, not low pH); high pH or filamentation induced; Bcr1-repressed in RPMI a/a biofilm	-0.797861	90.2012	FALSE	57.5	115	0.678261	FALSE	TRUE	141.5	283	0.855124	FALSE	NA	NA	2120	NA	NA
C4_04600C_A	NA	orf19.3821	27	G	10	C4_04600C_A	Ortholog of C. dubliniensis CD36 : Cd36_44290, C. parapsilosis CDC317 : CPAR2_500740, Candida tenuis NRRL Y-1498 : CANTEDRAFT_137302 and Debaryomyces hansenii CBS767 : DEHA2F07326g	0.80222	115.937	FALSE	87	174	0.557471	FALSE	FALSE	154.5	309	0.012945	FALSE	NA	NA	5401	NA	NA
C4_04650W_A	NA	orf19.3817	11	F	10	C4_04650W_A	Ortholog(s) have cytoplasm, nucleolus localization	0.712523	78.5111	FALSE	67	134	0.552239	FALSE	FALSE	92	92	0.0869565	FALSE	RTS2	Lethal	566	NA	CAL0000175469
C4_04660C_A	NA	orf19.3815	23	D	2	C4_04660C_A	Has domain(s) with predicted ubiquitin thiolesterase activity and role in ubiquitin-dependent protein catabolic process	1.07964	83.5614	FALSE	52.5	105	0.666667	FALSE	FALSE	133	266	0.018797	FALSE	UBP7	Viable	1310	NA	CAL0000178924
C4_04720W_A	NA	orf19.3810	12	D	2	C4_04720W_A	Ortholog(s) have methylenetetrahydrofolate dehydrogenase (NAD+) activity, role in folic acid-containing compound biosynthetic process, one-carbon metabolic process, purine nucleobase biosynthetic process and cytosol, nucleus localization	0.772856	119.214	FALSE	88	176	0.545455	FALSE	FALSE	161.5	323	0.0154799	FALSE	MTD1	Viable	2116	NA	CAL0000186217
C4_04760C_A	NA	orf19.3804	23	E	2	C4_04760C_A	Protein of unknown function; filament induced	0.724841	35.3624	FALSE	41	82	0.658537	FALSE	FALSE	30.5	61	0.295082	FALSE	ERG29	Lethal	118	NA	CAL0000196468
C4_04800W_A	NA	orf19.3799	9	B	6	C4_04800W_A	Ortholog(s) have role in endoplasmic reticulum tubular network maintenance, nuclear pore complex assembly and Golgi apparatus, cortical endoplasmic reticulum, integral to endoplasmic reticulum membrane, mitochondrion localization	0.610375	79.4544	FALSE	59	118	0.5	FALSE	FALSE	107	214	0.0794393	FALSE	RTN1	NA	3952	NA	CAL0000195123
C4_04870C_A	NA	orf19.3792	4	H	4	C4_04870C_A	Ortholog(s) have role in cytoplasmic mRNA processing body assembly, deadenylation-dependent decapping of nuclear-transcribed mRNA, formation of translation preinitiation complex, negative regulation of translational initiation	0.695287	114.913	FALSE	95	190	0.531579	FALSE	FALSE	139	278	0.0611511	FALSE	PAT1	Viable	1110	NA	CAL0000183191
C4_04910C_A	NA	orf19.3788	27	H	10	C4_04910C_A	Subunit of the Dam1 (DASH) complex, which acts in chromosome segregation by coupling kinetochores to spindle microtubules	0.471265	92.9879	FALSE	91.5	183	0.398907	FALSE	FALSE	94.5	189	0.037037	FALSE	NA	NA	5786	NA	NA
C4_04910C_A	NA	orf19.3788	35	E	10	C4_04910C_A	Subunit of the Dam1 (DASH) complex, which acts in chromosome segregation by coupling kinetochores to spindle microtubules	0.459121	66.0908	FALSE	45.5	91	0.384615	FALSE	FALSE	96	192	0.0260417	FALSE	NA	NA	NA	NA	NA
C4_04930C_A	NA	orf19.3785	9	B	12	C4_04930C_A	DnaJ chaperone domain protein; role in pre-mRNA splicing; Spider biofilm induced	0.802412	104.587	FALSE	83.5	167	0.568862	FALSE	FALSE	131	262	0.0381679	FALSE	CWC23	NA	4239	NA	CAL0000191563
C4_05010W_A	NA	orf19.3778	15	H	8	C4_05010W_A	Protein with a predicted role in ribosome biogenesis; mutation confers hypersensitivity to 5-fluorocytosine (5-FC), 5-fluorouracil (5-FU); repressed in core stress response; repressed by prostaglandins; Hap43-induced	0.550758	137.171	FALSE	112	224	0.517857	FALSE	FALSE	168	336	0.16369	FALSE	RSA4	Lethal	289	NA	CAL0000180486
C4_05210W_A	NA	orf19.6860	1	D	2	C4_05210W_A	Ortholog(s) have CDP-diacylglycerol-inositol 3-phosphatidyltransferase activity, role in phosphatidylinositol biosynthetic process and Golgi apparatus, integral to membrane, mitochondrial outer membrane localization	0.943562	92.8843	FALSE	59.5	119	0.806723	FALSE	TRUE	145	290	0.503448	FALSE	PIS1	Lethal	611	NA	CAL0000175849
C4_05220C_A	NA	orf19.6861	9	H	3	C4_05220C_A	Ortholog(s) have ubiquitin-protein ligase activity and role in anaphase-promoting complex-dependent proteasomal ubiquitin-dependent protein catabolic process, chromatin assembly, protein ubiquitination	0.767174	104.432	FALSE	82	164	0.554878	FALSE	FALSE	133	266	0.0413534	FALSE	APC5	Lethal	713	NA	CAL0000198495
C4_05230C_A	NA	orf19.6862	1	C	4	C4_05230C_A	Hap43-induced gene; mutation confers hypersensitivity to 5-fluorocytosine (5-FC), 5-fluorouracil (5-FU), and tubercidin (7-deazaadenosine)	0.878526	104.432	FALSE	76	152	0.638158	FALSE	FALSE	143.5	287	0.12892	FALSE	RIX1	Lethal	164	NA	CAL0000185245
C4_05250W_A	NA	orf19.6864	29	E	1	C4_05250W_A	Putative ubiquitin-protein ligase; role in protein ubiquitination; Spider biofilm induced	1.04597	137.57	FALSE	111	222	0.648649	FALSE	FALSE	170.5	341	0	FALSE	NA	NA	4386	NA	NA
C4_05280W_A	NA	orf19.2629	2	F	8	C4_05280W_A	Ortholog(s) have role in ER to Golgi vesicle-mediated transport, Golgi vesicle docking, SNARE complex assembly and ER to Golgi transport vesicle membrane, Golgi membrane localization	-0.559616	13.7477	FALSE	9	18	0.833333	FALSE	FALSE	21	42	0.904762	FALSE	USO1	Lethal	831	NA	CAL0000178278
C4_05330C_A	NA	orf19.1791	22	D	12	C4_05330C_A	Putative protein with a predicted role in 60S ribosomal subunit biogenesis; Hap43p-induced gene; ortholog of S. cerevisiae MAK11	0.279881	83.9047	FALSE	88	176	0.579545	FALSE	FALSE	80	160	0.44375	FALSE	MAK11	Lethal	219	NA	CAL0000187814
C4_05340W_A	NA	orf19.1792	9	D	9	C4_05340W_A	Ortholog(s) have ubiquitin-protein ligase activity	0.436718	13.5554	FALSE	17.5	35	0.6	TRUE	FALSE	10.5	21	0.380952	FALSE	CDC16	Viable	1186	NA	CAL0000200502
C4_05350W_A	NA	orf19.1793	12	E	5	C4_05350W_A	Ortholog(s) have phosphatidylinositol binding activity, role in cellular response to nitrogen starvation, piecemeal microautophagy of nucleus and Golgi apparatus, endosome, extrinsic to membrane, fungal-type vacuole localization	0.801234	103.334	FALSE	76	152	0.559211	FALSE	FALSE	140.5	281	0.0177936	FALSE	HSV2	Viable	3414	NA	CAL0000194175
C4_05400C_A	NA	orf19.1797	21	F	6	C4_05400C_A	D-arabinose 5-phosphate isomerase; has GutQ domain which is associated with phosphosugar binding; other biofilm induced; rat catheter and Spider biofilm induced; F-12/CO2 early biofilm induced	0.86851	66.6465	FALSE	54.5	109	0.642202	FALSE	FALSE	81.5	163	0.147239	FALSE	NA	Viable	2418	NA	CAL0000181106
C4_05440C_A	NA	orf19.1800	14	B	4	C4_05440C_A	Protein of unknown function; Spider biofilm induced	0.496315	108.541	FALSE	72.5	145	0.393103	FALSE	FALSE	162.5	325	0.00307692	FALSE	TDA6	Viable	1671	NA	CAL0000174733
C4_05550C_A	NA	orf19.1236	18	H	5	C4_05550C_A	BAR domain protein; ocalizes to early and late Golgi vesicles; predicted role in adaptation to varying nutrient concentrations, fluid-phase endocytosis, actin cytoskeleton polarization and vacuole biogenesis; rat catheter biofilm repressed	0.791197	127.716	FALSE	101	202	0.549505	FALSE	FALSE	161.5	323	0.00619195	FALSE	GVP36	Viable	2986	NA	CAL0000197945
C4_05580C_A	NA	orf19.1239	32	G	8	C4_05580C_A	Secreted protein; exogenously expressed protein is a substrate for Kex2 processing in vitro; fluconazole-regulated; Spider biofilm induced	1.1403	113.413	FALSE	87.5	175	0.685714	FALSE	FALSE	147	294	0.0170068	FALSE	NA	NA	1277	NA	NA
C4_05630W_A	NA	orf19.1248	8	A	3	C4_05630W_A	Putative RNA polymerase II subunit B44; heterozygous null mutant exhibits resistance to parnafungin in the C. albicans fitness test; Spider biofilm repressed	0.219319	58.6409	FALSE	52.5	105	0.466667	FALSE	FALSE	65.5	131	0.335878	FALSE	RPB3	Lethal	455	NA	CAL0000186561
C4_05640C_A	NA	orf19.1249	13	H	8	C4_05640C_A	Ortholog(s) have 1-(5-phosphoribosyl)-5-[(5-phosphoribosylamino)methylideneamino]imidazole-4-carboxamide isomerase activity, role in histidine biosynthetic process and cytosol, nucleus localization	0.73806	107.578	FALSE	81.5	163	0.533742	FALSE	FALSE	142	284	0.0246479	FALSE	HIS6	Viable	1736	NA	CAL0000175514
C4_05650W_A	NA	orf19.1250	5	B	3	C4_05650W_A	Ortholog(s) have role in maturation of SSU-rRNA from tricistronic rRNA transcript (SSU-rRNA, 5.8S rRNA, LSU-rRNA) and cytoplasm, nucleolus localization	0.560098	87.1292	FALSE	63	126	0.65873	FALSE	FALSE	120.5	241	0.40249	FALSE	FAF1	NA	3814	NA	CAL0000182332
C4_05700W_A	NA	orf19.1255	30	D	5	C4_05700W_A	Zn(II)2Cys6 transcription factor; colony morphology-related gene regulation by Ssn6	0.727364	61.3107	FALSE	42	84	0.535714	FALSE	FALSE	89.5	179	0.0391061	FALSE	NA	NA	4524	NA	NA
C4_05770C_A	NA	orf19.1263	33	H	8	C4_05770C_A	Protein similar to ferric reductase Fre10p; possible functional homolog of S. cerevisiae Fre1p (reports differ); transcription is negatively regulated by Sfu1p, copper, amphotericin B, caspofungin; induced by ciclopirox olamine	0.748134	112.762	FALSE	90.5	181	0.546961	FALSE	FALSE	140.5	281	0.0427046	FALSE	NA	NA	3040	NA	NA
C4_05820W_A	NA	orf19.1267.1	1	D	6	C4_05820W_A	Ortholog(s) have enzyme activator activity, role in iron-sulfur cluster assembly and extrinsic to mitochondrial inner membrane, mitochondrial matrix localization	0.949764	126.159	FALSE	92	184	0.804348	FALSE	TRUE	173	346	0.49422	FALSE	ISD11	Lethal	645	NA	CAL0000176168
C4_05890W_A	NA	orf19.1276	33	H	9	C4_05890W_A	Protein with a selenoprotein domain and a thioredoxin-like fold domain; similar to S. cerevisiae Vhs3p, which is a putative phosphopantothenoylcysteine decarboxylase	0.850882	125.024	FALSE	101.5	203	0.581281	FALSE	FALSE	154	308	0.0194805	FALSE	NA	NA	5745	NA	NA
C4_06040W_A	NA	orf19.4414	3	C	4	C4_06040W_A	Ortholog of C. dubliniensis CD36 : Cd36_45590, C. parapsilosis CDC317 : CPAR2_501450, Candida tenuis NRRL Y-1498 : CANTEDRAFT_105024 and Debaryomyces hansenii CBS767 : DEHA2D12364g	1.04242	49.975	FALSE	37	74	0.689189	FALSE	FALSE	67.5	135	0.118519	FALSE	NA	NA	4251	NA	CAL0000175699
C4_06150C_A	NA	orf19.2922	15	G	10	C4_06150C_A	Ortholog(s) have double-stranded DNA binding activity, role in reciprocal meiotic recombination, synapsis and condensed nuclear chromosome localization	0.852624	134.665	FALSE	125.5	251	0.573705	FALSE	FALSE	144.5	289	0	FALSE	HOP2	Lethal	225	NA	CAL0000187362
C4_06160W_A	NA	orf19.2921	23	C	1	C4_06160W_A	Ortholog(s) have alpha-tubulin binding activity, role in protein folding, tubulin complex assembly and cytosol, nucleus localization	0.624584	74.2311	FALSE	39.5	79	0.468354	FALSE	FALSE	139.5	279	0.00716846	FALSE	PAC2	Viable	1166	NA	CAL0000201128
C4_06210C_A	NA	orf19.2917	14	C	12	C4_06210C_A	Putative GTPase; heterozygous null mutant exhibits resistance to parnafungin in the C. albicans fitness test; Hap43p-induced gene	0.652815	109.955	FALSE	77.5	155	0.516129	FALSE	FALSE	156	312	0.0705128	FALSE	NUG1	Lethal	380	NA	CAL0000184634
C4_06260W_A	NA	orf19.2910	34	B	11	C4_06260W_A	Putative GPI-anchored protein	0.66031	103.641	FALSE	77	154	0.487013	FALSE	FALSE	139.5	279	0.00716846	FALSE	NA	NA	NA	NA	NA
C4_06280C_A	NA	orf19.2908	13	A	5	C4_06280C_A	Predicted oxidoreductase; rat catheter biofilm induced	0.612048	123.592	FALSE	94	188	0.462766	FALSE	FALSE	162.5	325	0.00923077	FALSE	NA	Viable	3067	NA	CAL0000199151
C4_06310C_A	NA	orf19.2906	28	H	9	C4_06310C_A	Putative GPI-anchored protein; adhesin-like protein	0.967632	111.83	FALSE	84.5	169	0.621302	FALSE	FALSE	148	296	0.00337838	FALSE	NA	NA	5957	NA	NA
C4_06410W_A	NA	orf19.2893	15	D	5	C4_06410W_A	Protein of unknown function; regulation correlates with clinical development of fluconazole resistance; transcript is upregulated in an RHE model of oral candidiasis	0.570527	122.159	FALSE	98.5	197	0.472081	FALSE	FALSE	151.5	303	0.0660066	FALSE	SYF1	Lethal	373	NA	CAL0000190481
C4_06470W_A	NA	orf19.2887	8	H	4	C4_06470W_A	Ortholog in S. cerevisiae is localizedto the bud, mating projection tip, and associates with ribosomes; Spider biofilm induced	0.806789	122.254	FALSE	94	188	0.569149	FALSE	FALSE	159	318	0.0345912	FALSE	YMR295C	NA	3921	NA	CAL0000177426
C4_06550C_A	NA	orf19.2879	28	H	10	C4_06550C_A	Putative GPI-anchored protein; adhesin-like protein; possibly an essential gene, disruptants not obtained by UAU1 method	1.07284	121.12	FALSE	90	180	0.661111	FALSE	FALSE	163	326	0.00920245	FALSE	NA	NA	4901	NA	NA
C4_06560W_A	NA	orf19.2878	28	H	11	C4_06560W_A	Putative GPI-anchored protein	0.965288	115.547	FALSE	79	158	0.620253	FALSE	FALSE	169	338	0.00295858	FALSE	NA	NA	6225	NA	NA
C4_06590W_A	NA	orf19.2875	13	F	1	C4_06590W_A	Ortholog of S. pombe SPAC1071.09c DNAJ domain protein; Hap43-induced gene	0.705711	91.657	FALSE	62	124	0.508065	FALSE	FALSE	135.5	271	0.00369004	FALSE	NA	Viable	2419	NA	CAL0000185534
C4_06670W_A	NA	orf19.3142	8	F	2	C4_06670W_A	Ortholog of C. dubliniensis CD36 : Cd36_46140, C. parapsilosis CDC317 : CPAR2_501210, Candida tenuis NRRL Y-1498 : CANTEDRAFT_97195 and Debaryomyces hansenii CBS767 : DEHA2E08800g	0.959843	133.222	FALSE	102	204	0.622549	FALSE	FALSE	174	348	0.0143678	FALSE	NA	NA	3770	NA	CAL0000190597
C4_06710W_A	NA	orf19.3139	18	G	10	C4_06710W_A	Putative NADP-dependent oxidoreductase; Hap43-repressed; induced by benomyl treatment; oxidative stress-induced via Cap1; rat catheter biofilm repressed	0.933519	100.107	FALSE	65.5	131	0.610687	FALSE	FALSE	153	306	0.00980392	FALSE	NA	Viable	2033	NA	CAL0000178432
C4_06750C_A	NA	orf19.3134	33	D	5	C4_06750C_A	Protein of unknown function; flow model biofilm induced	0.92005	108.083	FALSE	88.5	177	0.60452	FALSE	FALSE	132	264	0.00757576	FALSE	NA	NA	6221	NA	NA
C4_06790W_A	NA	orf19.3130	2	F	11	C4_06790W_A	Ortholog of S. cerevisiae Gpn3 a GTPase with a role in biogenesis of RNA pol II and polIII; possibly an essential gene, disruptants not obtained by UAU1 method	0.835281	43.9375	FALSE	33	66	0.651515	FALSE	FALSE	58.5	117	0.196581	FALSE	GPN3	Lethal	798	NA	CAL0000198582
C4_06800W_A	NA	orf19.3129	1	G	1	C4_06800W_A	Putative chromatin remodelling complex protein; heterozygous null mutant displays sensitivity to virgineone; Spider biofilm repressed	0.975552	36.4692	FALSE	28	56	0.857143	FALSE	TRUE	47.5	95	0.621053	FALSE	RVB1	Lethal	838	NA	CAL0000181596
C4_06810C_A	NA	orf19.3128	1	E	5	C4_06810C_A	Ortholog(s) have syntaxin binding activity and role in ER to Golgi vesicle-mediated transport, positive regulation of SNARE complex assembly, retrograde vesicle-mediated transport, Golgi to ER, vesicle fusion with Golgi apparatus	0.421213	14.6969	FALSE	12	24	0.708333	FALSE	FALSE	18	36	0.555556	FALSE	SLY1	Lethal	361	NA	CAL0000201727
C4_06820C_A	NA	orf19.3127	30	C	6	C4_06820C_A	Transcription factor; regulates white-opaque switch; hyphal growth regulator; expression in S. cerevisiae causes dominant-negative inhibition of pheromone response; required for yeast cell adherence to silicone; Spider biofilm induced	0.734311	81.0848	FALSE	59.5	119	0.546218	FALSE	FALSE	110.5	221	0.0542986	FALSE	NA	NA	5551	NA	NA
C4_06850C_A	NA	orf19.3124	14	E	5	C4_06850C_A	Ortholog(s) have mRNA binding, metalloaminopeptidase activity, role in negative regulation of gene expression, protein initiator methionine removal involved in protein maturation and cytosolic ribosome, nucleolus localization	0.321534	76.2332	FALSE	59	118	0.355932	FALSE	FALSE	98.5	197	0.111675	FALSE	MAP1	Viable	2559	NA	CAL0000175273
C4_06960W_A	NA	orf19.3113	33	D	2	C4_06960W_A	Protein of unknown function; Spider biofilm induced	0.847054	100.207	FALSE	75.5	151	0.576159	FALSE	FALSE	133	266	0.0112782	FALSE	NA	NA	4121	NA	NA
C4_07060W_A	NA	orf19.3103	11	F	12	C4_07060W_A	Ortholog(s) have RNA polymerase III activity, role in tRNA transcription from RNA polymerase III promoter and DNA-directed RNA polymerase III complex, cytoplasm localization	-1.07392	15.6844	FALSE	20.5	41	0.512195	FALSE	TRUE	12	12	0.833333	FALSE	RPO31	Lethal	568	NA	CAL0000190107
C4_07070W_A	NA	orf19.3102	31	C	3	C4_07070W_A	Protein that activates transcription in 1-hybrid assay in S. cerevisiae	0.934674	63.206	FALSE	34	68	0.632353	FALSE	FALSE	117.5	235	0.0638298	FALSE	NA	NA	5946	NA	NA
C4_07080C_A	NA	orf19.3100	22	A	10	C4_07080C_A	Protein with t-SNARE domains and a microtubule associated domain; Hap43-induced gene; repressed by alpha pheromone in SpiderM medium	0.899024	95.2562	FALSE	59.5	119	0.605042	FALSE	FALSE	152.5	305	0.0295082	FALSE	NA	Viable	1559	NA	CAL0000193674
C4_07100C_A	NA	orf19.3098	2	F	12	C4_07100C_A	Predicted RNA-dependent ATPase RNA helicase; Hap43-induced gene	0.526093	41	FALSE	41	41	0.682927	FALSE	TRUE	41	82	0.463415	FALSE	BRR2	Lethal	647	NA	CAL0000181172
C4_07140W_A	NA	orf19.3089	18	A	12	C4_07140W_A	Predicted mitochondrial intermembrane space protein; predicted role in phospholipid metabolism; rat catheter and Spider biofilm induced	0.681238	112.693	FALSE	88.5	177	0.502825	FALSE	FALSE	143.5	287	0.0174216	FALSE	UPS2	Lethal;;;;Viable	1816	NA	CAL0000184136
C4_07190W_A	NA	orf19.3086	21	C	1	C4_07190W_A	Ortholog(s) have role in Golgi to plasma membrane transport, cytokinetic cell separation, exocytosis and cell cortex of cell tip, cell division site, cytosol, exocyst, mating projection tip, mitotic spindle pole body, nucleus localization	-1.7346	12.9904	FALSE	22.5	45	0.244444	FALSE	FALSE	7.5	15	0.866667	TRUE	SEC10	Lethal	684	NA	CAL0000177103
C4_07200C_A	NA	orf19.3083	12	H	10	C4_07200C_A	Putative lipid phosphatase of the endoplasmic reticulum; role in DNA repair, actin cytoskeleton organization, cellular manganese ion homeostasis; Spider biofilm repressed	0.685527	113.472	FALSE	87	174	0.511494	FALSE	FALSE	148	296	0.0304054	FALSE	CDC1	Viable	71	NA	CAL0000184667
C5_00060C_A	NA	orf19.5692	10	A	11	C5_00060C_A	Ortholog(s) have ubiquitin-protein ligase activity, role in anaphase-promoting complex-dependent proteasomal ubiquitin-dependent protein catabolic process, protein ubiquitination and anaphase-promoting complex localization	0.613631	99.456	FALSE	73	146	0.472603	FALSE	FALSE	135.5	271	0.0258303	FALSE	APC4	Lethal	63	NA	CAL0000184933
C5_00150C_A	NA	orf19.5682	10	H	1	C5_00150C_A	Ortholog(s) have protein binding, bridging, protein transporter activity and role in chromosome condensation, protein import into nucleus, protein targeting to membrane, regulation of mitotic cell cycle	0.175307	122.963	FALSE	94.5	189	0.396825	FALSE	FALSE	160	320	0.28125	FALSE	SRP1	Lethal	553	NA	CAL0000179212
C5_00160W_A	NA	orf19.5681	33	C	2	C5_00160W_A	Ortholog of C. dubliniensis CD36 : Cd36_50190, C. parapsilosis CDC317 : CPAR2_302680, Candida tenuis NRRL Y-1498 : CANTEDRAFT_109949 and Debaryomyces hansenii CBS767 : DEHA2G00814g	1.04175	99.2912	FALSE	82.5	165	0.654545	FALSE	FALSE	119.5	239	0.0209205	FALSE	NA	NA	5720	NA	NA
C5_00170W_A	NA	orf19.5680	9	E	5	C5_00170W_A	Protein with predicted hydrolase domains; similar to a universal stress protein family protein; possibly essential, disruptants not obtained by UAU1 method; Spider biofilm repressed	0.724135	80.4208	FALSE	65	130	0.561538	FALSE	FALSE	99.5	199	0.0954774	FALSE	NA	NA	4332	NA	CAL0000194643
C5_00230C_A	NA	orf19.972	4	D	7	C5_00230C_A	Ortholog(s) have 5'-flap endonuclease activity, role in DNA-dependent DNA replication and Slx1-Slx4 complex localization	1.03804	96.7471	FALSE	80	160	0.6625	FALSE	FALSE	117	234	0.0470085	FALSE	SLX1	Viable	1039	NA	CAL0000188512
C5_00260W_A	NA	orf19.969	9	G	7	C5_00260W_A	Ortholog(s) have ribose phosphate diphosphokinase activity, role in 5-phosphoribose 1-diphosphate biosynthetic process, cytokinesis, fungal-type cell wall organization and cytosol, nucleus localization	-0.771471	26.7208	FALSE	28	56	0.660714	FALSE	TRUE	25.5	51	0.843137	FALSE	PRS1	Lethal	679	NA	CAL0000189135
C5_00330C_A	NA	orf19.956	18	C	4	C5_00330C_A	Ortholog(s) have role in fermentation and mitochondrion localization	0.918139	86.3988	FALSE	55.5	111	0.612613	FALSE	FALSE	134.5	269	0.0297398	FALSE	CSF1	Viable	3297	NA	CAL0000190839
C5_00340W_A	NA	orf19.955	7	A	9	C5_00340W_A	Protein of unknown function; Spider biofilm repressed	0.876332	57.0526	FALSE	30	60	0.733333	FALSE	FALSE	108.5	217	0.359447	FALSE	NA	Viable	1275	NA	CAL0000188946
C5_00400C_A	NA	orf19.949	32	H	1	C5_00400C_A	Ortholog of C. dubliniensis CD36 : Cd36_50420, C. parapsilosis CDC317 : CPAR2_304100, Candida tenuis NRRL Y-1498 : CANTEDRAFT_98299 and Debaryomyces hansenii CBS767 : DEHA2B07634g	0.755244	121.912	FALSE	102.5	205	0.536585	FALSE	FALSE	145	290	0.0137931	FALSE	NA	NA	1336	NA	NA
C5_00410W_A	NA	orf19.948	34	D	2	C5_00410W_A	Ortholog of Candida albicans WO-1 : CAWG_04435	0.966084	89.7329	FALSE	66	132	0.628788	FALSE	FALSE	122	244	0.0245902	FALSE	NA	NA	NA	NA	NA
C5_00530W_A	NA	orf19.936	16	B	8	C5_00530W_A	Ortholog of C. dubliniensis CD36 : Cd36_50530, C. parapsilosis CDC317 : CPAR2_303990, Candida tenuis NRRL Y-1498 : CANTEDRAFT_107934 and Pichia stipitis Pignal : PICST_63283	0.546082	101.956	FALSE	66	132	0.431818	FALSE	FALSE	157.5	315	0.0190476	FALSE	NA	Lethal	3296	NA	CAL0000199554
C5_00620W_A	NA	orf19.927	5	G	2	C5_00620W_A	Ortholog(s) have role in positive regulation of transcription from RNA polymerase II promoter, telomere maintenance and EKC/KEOPS complex, cytosol, nucleus localization	0.853855	124.515	FALSE	102	204	0.588235	FALSE	FALSE	152	304	0.0328947	FALSE	CGI121	NA	4144	NA	CAL0000182468
C5_00730W_A	NA	orf19.575	29	B	10	C5_00730W_A	Putative GPI-anchored adhesin-like protein; similar to Hyr1p induced in high iron; clade-specific repeat variation	0.970341	135.78	FALSE	107.5	215	0.623256	FALSE	FALSE	171.5	343	0.0058309	FALSE	NA	NA	2955	NA	NA
C5_00750C_A	NA	orf19.577	5	H	8	C5_00750C_A	Predicted protein tyrosine phosphatase; rat catheter biofilm induced	0.833935	98.8597	FALSE	78.5	157	0.579618	FALSE	FALSE	124.5	249	0.0321285	FALSE	YDL057W	NA	3882	NA	CAL0000174014
C5_00760W_A	NA	orf19.578	6	D	4	C5_00760W_A	Ortholog(s) have Rab GTPase activator activity and role in actin filament organization, endocytosis, exocytosis, regulation of GTPase activity, regulation of protein localization	0.721206	105.541	FALSE	94	94	0.542553	FALSE	FALSE	118.5	237	0.0590717	FALSE	MSB3	Viable	1909	NA	CAL0000177296
C5_00790C_A	NA	orf19.581	23	F	7	C5_00790C_A	Putative RNA-binding protein; transcript is upregulated in an RHE model of oral candidiasis	0.897808	67.2309	FALSE	56.5	113	0.646018	FALSE	FALSE	80	160	0.13125	FALSE	NRD1	Lethal	172	NA	CAL0000196731
C5_00800C_A	NA	orf19.583	16	F	2	C5_00800C_A	Indoleamine 2,3-dioxygenase (IDO); rate-limiting enzyme of tryptophan catabolism via kynurenine; enzyme inhibition by 1-methyl-D,L-tryptophan increases hyphal growth; expressed in yeast and hyphae; rat catheter and Spider biofilm induced	1.01879	124.451	FALSE	88	176	0.642045	FALSE	FALSE	176	352	0.00852273	FALSE	BNA2	Lethal	2013	NA	CAL0000194280
C5_00820W_A	NA	orf19.585	3	E	6	C5_00820W_A	Ortholog(s) have structural constituent of ribosome activity and mitochondrial large ribosomal subunit localization	1.73045	66.4737	TRUE	50.5	101	0.910891	FALSE	TRUE	87.5	175	0.497143	FALSE	MRPL17	NA	3896	NA	CAL0000181825
C5_00920W_A	NA	orf19.1975	1	D	1	C5_00920W_A	Ortholog(s) have role in mRNA splicing, via spliceosome, regulation of DNA methylation and U4/U6 x U5 tri-snRNP complex, U5 snRNP localization	0.983855	103.935	FALSE	74.5	149	0.771812	FALSE	FALSE	145	290	0.389655	FALSE	DIB1	Lethal	606	NA	CAL0000196950
C5_01000C_A	NA	orf19.1970	7	B	9	C5_01000C_A	Putative vacuole biogenesis protein	1.29618	136.577	FALSE	115.5	231	0.727273	FALSE	FALSE	161.5	323	0.00309598	FALSE	NA	Viable	1279	NA	CAL0000181436
C5_01190W_A	NA	orf19.1953	22	C	2	C5_01190W_A	Predicted protein of unknown function; merged with orf19.1952 in Assembly 21	0.967033	85.3229	FALSE	65	130	0.638462	FALSE	FALSE	112	224	0.0491071	FALSE	NA	Lethal	1287	NA	CAL0000195467
C5_01230C_A	NA	orf19.1946	19	E	9	C5_01230C_A	Similar to an aldose 1-epimerase-related protein; antigenic during murine systemic infection; protein present in exponential and stationary phase yeast cultures; Hap43-induced; Spider biofilm repressed	1.05491	81.4831	FALSE	49	98	0.653061	FALSE	FALSE	135.5	271	0.00369004	FALSE	YMR099C	Viable	3389	NA	CAL0000177045
C5_01270W_A	NA	orf19.1942	32	H	12	C5_01270W_A	Putative multidrug resistance factor; induced in low iron; regulated by Sef1, Sfu1, and Hap43	0.694842	125.553	FALSE	113	226	0.504425	FALSE	FALSE	139.5	279	0.00716846	FALSE	NA	NA	1529	NA	NA
C5_01290C_A	NA	orf19.1940	20	H	2	C5_01290C_A	Ortholog(s) have role in cellular response to cadmium ion, detoxification of cadmium ion, ubiquinone biosynthetic process and mitochondrial inner membrane localization	0.671545	101.137	FALSE	83.5	167	0.580838	FALSE	FALSE	122.5	245	0.179592	FALSE	CAT5	Viable	1997	NA	CAL0000198372
C5_01410C_A	NA	orf19.4131	21	A	4	C5_01410C_A	Ortholog(s) have role in protein folding in endoplasmic reticulum and ER membrane protein complex localization	0.825008	94.6243	FALSE	72.5	145	0.572414	FALSE	FALSE	123.5	247	0.0242915	FALSE	EMC1	Viable	2811	NA	CAL0000201797
C5_01430C_A	NA	orf19.4133	11	A	7	C5_01430C_A	Protein wth a predicted role in transcription from RNA polymerase II promoters; Spider biofilm induced	0.489806	97.788	FALSE	76.5	153	0.411765	FALSE	FALSE	125	125	0.04	FALSE	RBA50	Lethal	117	NA	CAL0000195799
C5_01470C_A	NA	orf19.4142	19	E	1	C5_01470C_A	Putative transporter; decreased transcription is observed upon fluphenazine treatment	0.836776	111.274	FALSE	75.5	151	0.569536	FALSE	FALSE	164	328	0.00609756	FALSE	AVT2	NA	1959	NA	CAL0000186403
C5_01530C_A	NA	orf19.4148	27	G	11	C5_01530C_A	Ortholog of C. dubliniensis CD36 : Cd36_50820, C. parapsilosis CDC317 : CPAR2_501670, Candida tenuis NRRL Y-1498 : CANTEDRAFT_115294 and Debaryomyces hansenii CBS767 : DEHA2E13464g	0.882904	108.374	FALSE	81	162	0.58642	FALSE	FALSE	145	290	0	FALSE	NA	NA	5411	NA	NA
C5_01610W_A	NA	orf19.6297	20	D	8	C5_01610W_A	Ortholog(s) have pseudouridine synthase activity, role in tRNA pseudouridine synthesis and cytosol, nucleus localization	0.843208	113.367	FALSE	102	204	0.583333	FALSE	FALSE	126	252	0.031746	FALSE	DEG1	Viable	2459	NA	CAL0000197135
C5_01710C_A	NA	orf19.3204	27	E	2	C5_01710C_A	Ortholog of C. dubliniensis CD36 : Cd36_51610, C. parapsilosis CDC317 : CPAR2_303630, Candida tenuis NRRL Y-1498 : CANTEDRAFT_135125 and Debaryomyces hansenii CBS767 : DEHA2E19030g	0.765191	102.944	FALSE	78.5	157	0.643312	FALSE	FALSE	135	270	0.233333	FALSE	NA	NA	1351	NA	NA
C5_01850C_A	NA	orf19.3187	30	B	1	C5_01850C_A	Zn(2)-Cys(6) transcription factor; regulated by Gcn2 and Gcn4; gene located in zinc cluster region of Chromosome 5, near the MTL locus; required for yeast cell adherence to silicone substrate; Spider biofilm induced	0.801316	91.5642	FALSE	64	128	0.554688	FALSE	FALSE	131	262	0.00763359	FALSE	NA	NA	4533	NA	NA
C5_01930W_A	NA	orf19.3178	1	E	6	C5_01930W_A	Ortholog(s) have RNA binding activity, role in mRNA splicing, via spliceosome and U2-type prespliceosome localization	1.12559	89.0842	FALSE	64	128	0.726562	FALSE	FALSE	124	248	0.157258	FALSE	PRP9	Lethal	291	NA	CAL0000180558
C5_01940W_A	NA	orf19.3177	2	C	12	C5_01940W_A	Ortholog(s) have 2,5-diamino-6-ribitylamino-4(3H)-pyrimidinone 5'-phosphate deaminase activity, pseudouridine synthase activity, role in riboflavin biosynthetic process, tRNA pseudouridine synthesis and cytosol localization	1.49218	37.9868	TRUE	19.5	39	0.794872	FALSE	FALSE	74	148	0.0878378	FALSE	RIB2	Lethal	1233	NA	CAL0000193029
C5_01960C_A	NA	orf19.3175	6	C	3	C5_01960C_A	Putative ortholog of human electron transfer flavoprotein dehydrogenase (ETF-dH); alkaline repressed; repressed by nitric oxide; virulence-group-correlated expression; Spider biofilm induced	0.781176	148.128	FALSE	138	138	0.557971	FALSE	FALSE	159	318	0.0345912	FALSE	CIR2	Viable	1612	NA	CAL0000188515
C5_01980C_A	NA	orf19.3173	3	G	10	C5_01980C_A	Ortholog(s) have Golgi apparatus, endoplasmic reticulum localization	0.954645	96.6256	FALSE	71	142	0.626761	FALSE	FALSE	131.5	263	0.0304183	FALSE	SSP120	Lethal;;;;Viable	2330	NA	CAL0000197371
C5_02010C_A	NA	orf19.3170	5	F	8	C5_02010C_A	Ortholog(s) have role in RNA Polymerase I assembly, RNA Polymerase II core complex assembly, RNA Polymerase III assembly, formation of translation preinitiation complex and cytoplasm, cytosolic ribosome localization	0.790152	72.4431	FALSE	64	128	0.601562	FALSE	FALSE	82	164	0.121951	FALSE	BUD27	NA	4087	NA	CAL0000185005
C5_02020C_A	NA	orf19.3169	1	E	4	C5_02020C_A	Ortholog(s) have role in RNA polymerase II complex localization to nucleus, RNA polymerase III complex localization to nucleus, establishment of mitotic sister chromatid cohesion and cytosol, nucleus localization	0.830725	65.5744	FALSE	50	100	0.62	FALSE	FALSE	86	172	0.127907	FALSE	GPN2	NA	254	NA	CAL0000193443
C5_02050W_A	NA	orf19.3166	16	E	12	C5_02050W_A	Ortholog(s) have role in Golgi to endosome transport, cell morphogenesis, cleistothecium development, conidium formation and endoplasmic reticulum organization, more	0.820684	112.59	FALSE	81	162	0.635802	FALSE	FALSE	156.5	313	0.172524	FALSE	DOP1	Lethal	308	NA	CAL0000178632
C5_02070C_A	NA	orf19.3161	23	E	10	C5_02070C_A	Ortholog(s) have ATPase activator activity, RNA binding activity	-0.0280427	77.3305	FALSE	40	80	0.4875	FALSE	FALSE	149.5	299	0.501672	FALSE	ESF2	Lethal	145	NA	CAL0000181506
C5_02220C_A	NA	orf19.4229	20	E	9	C5_02220C_A	Putative polyphosphate phosphatase; role in hydrolysis of diphosphorylated inositol polyphosphates and diadenosine polyphosphates; Spider biofilm induced	0.760588	111.857	FALSE	92	184	0.532609	FALSE	FALSE	136	272	0	FALSE	DDP1	NA	1321	NA	CAL0000190615
C5_02230W_A	NA	orf19.4230	2	H	7	C5_02230W_A	20S proteasome subunit (beta7); protein present in exponential and stationary growth phase yeast cultures	1.14071	116.312	FALSE	87	174	0.689655	FALSE	FALSE	155.5	311	0.0289389	FALSE	PRE4	Lethal	398	NA	CAL0000179123
C5_02320C_A	NA	orf19.4240	19	A	5	C5_02320C_A	Ortholog(s) have role in GPI anchor biosynthetic process, cellular manganese ion homeostasis and endoplasmic reticulum, fungal-type vacuole membrane localization	0.738181	103.01	FALSE	81	162	0.549383	FALSE	FALSE	131	262	0.0572519	FALSE	PER1	Viable	1098	NA	CAL0000199415
C5_02440C_A	NA	orf19.4252	25	E	2	C5_02440C_A	Ortholog(s) have protein serine/threonine kinase activity	0.676055	88.3572	FALSE	74	148	0.554054	FALSE	FALSE	105.5	211	0.123223	FALSE	BUD32	Viable	2396	NA	CAL0000190041
C5_02480W_A	NA	orf19.4258	2	D	7	C5_02480W_A	Puttaive pre-mRNA polyadenylation factor; heterozygous null mutant exhibits hypersensitivity to parnafungin and cordycepin in the C. albicans fitness test	0.996333	58.0948	FALSE	37.5	75	0.68	FALSE	FALSE	90	180	0.133333	FALSE	FIP1	Lethal	127	NA	CAL0000182961
C5_02500C_A	NA	orf19.4262	14	D	6	C5_02500C_A	Ortholog(s) have mRNA binding activity and role in cellular protein complex localization, establishment of mitochondrion localization, nuclear-transcribed mRNA catabolic process, deadenylation-dependent decay	0.521082	110.685	FALSE	82.5	165	0.412121	FALSE	FALSE	148.5	297	0.010101	FALSE	JSN1	Lethal	1592	NA	CAL0000199233
C5_02540C_A	NA	orf19.4266	32	C	7	C5_02540C_A	Septin; similar to S. cerevisiae meiotic/sporulation septin; mutant has no obvious phenotype; two introns with noncanonical branch site and 5' splice site, respectively; splicing inhibited upon exposure to alpha-factor	0.806068	97.3242	FALSE	74	148	0.574324	FALSE	FALSE	128	256	0.046875	FALSE	NA	NA	6034	NA	NA
C5_02560C_A	NA	orf19.4269	28	D	7	C5_02560C_A	Has domain(s) with predicted ATP binding, protein kinase activity and role in protein phosphorylation	0.804831	106.019	FALSE	80	160	0.56875	FALSE	FALSE	140.5	281	0.0355872	FALSE	NA	NA	2865	NA	NA
C5_02660C_A	NA	orf19.4283	17	G	4	C5_02660C_A	Ortholog(s) have role in translational initiation and cytosol, eukaryotic 43S preinitiation complex, eukaryotic translation initiation factor 3 complex, eIF3e, eukaryotic translation initiation factor 3 complex, eIF3m, nucleus localization	-0.479573	9.52628	FALSE	5.5	11	0.363636	TRUE	FALSE	16.5	33	0.606061	TRUE	NA	Viable	2451	NA	CAL0000198925
C5_02690W_A	NA	orf19.4287	19	B	11	C5_02690W_A	Putative oxidoreductase; Hap43-repressed gene; clade-associated gene expression	0.656647	86.6833	FALSE	52	104	0.490385	FALSE	FALSE	144.5	289	0.017301	FALSE	NA	Viable	1367	NA	CAL0000176391
C5_02730C_A	NA	orf19.4293	9	A	4	C5_02730C_A	Ortholog(s) have role in iron-sulfur cluster assembly, ribosomal large subunit export from nucleus, tRNA wobble uridine modification and cytosol, nucleus localization	0.831101	121.869	FALSE	94	188	0.585106	FALSE	FALSE	158	316	0.0474684	FALSE	CIA1	Lethal	640	NA	CAL0000178398
C5_02740W_A	NA	orf19.4294	3	E	12	C5_02740W_A	Ortholog(s) have oxidoreductase activity, role in cytochrome c-heme linkage, mitochondrial membrane organization and extrinsic to mitochondrial inner membrane localization	1.03592	105.357	FALSE	74	148	0.648649	FALSE	FALSE	150	300	0.01	FALSE	CYC2	NA	3983	NA	CAL0000191400
C5_02820C_A	NA	orf19.4306	6	C	12	C5_02820C_A	Ortholog(s) have methylthioribulose 1-phosphate dehydratase activity, role in L-methionine salvage from methylthioadenosine and cytoplasm localization	0.878115	139.7	FALSE	119	119	0.588235	FALSE	FALSE	164	328	0.00914634	FALSE	MDE1	Viable	1894	NA	CAL0000179829
C5_02900W_A	NA	orf19.4312	20	C	3	C5_02900W_A	Ortholog(s) have TBP-class protein binding, transcription cofactor activity	-0.0733313	7.19375	FALSE	11.5	23	0.521739	TRUE	FALSE	4.5	9	0.555556	TRUE	SPT8	Viable	1756	NA	CAL0000195809
C5_02920W_A	NA	orf19.4316	22	G	1	C5_02920W_A	Trimethyllysine dioxygenase, the first enzyme in the carnitine biosynthesis pathway; hypha-induced expression, regulated by Cyr1, Ras1, Efg1; rat catheter biofilm repressed	0.878958	104.096	FALSE	86	86	0.593023	FALSE	FALSE	126	252	0.0198413	FALSE	NA	Viable	1396	NA	CAL0000194928
C5_02990W_A	NA	orf19.4324	23	D	6	C5_02990W_A	Has domain(s) with predicted NADH dehydrogenase (ubiquinone) activity, electron carrier activity and membrane localization	0.930265	106.596	FALSE	75.5	151	0.629139	FALSE	FALSE	150.5	301	0.0598007	FALSE	NA	Viable	1346	NA	CAL0000190609
C5_03000C_A	NA	orf19.4325	21	E	9	C5_03000C_A	Ortholog of C. dubliniensis CD36 : Cd36_52760, C. parapsilosis CDC317 : CPAR2_303150, Candida tenuis NRRL Y-1498 : CANTEDRAFT_133407 and Debaryomyces hansenii CBS767 : DEHA2G08030g	1.14152	107.833	FALSE	85.5	171	0.690058	FALSE	FALSE	136	272	0.0294118	FALSE	NA	NA	2372	NA	CAL0000185803
C5_03010W_A	NA	orf19.4326	20	A	4	C5_03010W_A	Ortholog(s) have role in mRNA cis splicing, via spliceosome, maturation of 5S rRNA and U4/U6 x U5 tri-snRNP complex localization	0.686999	104.472	FALSE	83	166	0.596386	FALSE	FALSE	131.5	263	0.197719	FALSE	SNU66	Viable	2851	NA	CAL0000192732
C5_03140C_A	NA	orf19.4346	1	H	5	C5_03140C_A	Ortholog(s) have protein anchor activity, role in COPII vesicle coating, protein localization to endoplasmic reticulum exit site and ER to Golgi transport vesicle membrane, endoplasmic reticulum exit site localization	0.406638	75.4371	FALSE	51.5	103	0.825243	FALSE	TRUE	110.5	221	0.737557	FALSE	SEC16	Viable	864	NA	CAL0000190809
C5_03150W_A	NA	orf19.4347	4	A	2	C5_03150W_A	Putative serine/threonine protein kinase; Hog1p-induced	0.884831	115.835	FALSE	95.5	191	0.591623	FALSE	FALSE	140.5	281	0.0106762	FALSE	PRR1	Viable	2900	NA	CAL0000182798
C5_03260C_A	NA	orf19.2653	3	C	9	C5_03260C_A	Protein with a transient receptor potential (TRP) ion channel domain; mutants are viable; rat catheter and Spider biofilm induced; flow model biofilm repressed	1.08194	91.1112	FALSE	72.5	145	0.675862	FALSE	FALSE	114.5	229	0.0436681	FALSE	NA	NA	4147	NA	CAL0000193019
C5_03460C_A	NA	orf19.2637	25	A	5	C5_03460C_A	Ortholog(s) have Golgi apparatus, fungal-type vacuole membrane localization	0.639301	131.148	FALSE	106.5	213	0.478873	FALSE	FALSE	161.5	323	0.0123839	FALSE	NA	Viable	2335	NA	CAL0000195544
C5_03510C_A	NA	orf19.6660	3	D	7	C5_03510C_A	Protein of unknown function; mRNA binds to She3; Hap43-repressed; rat catheter and flow model biofilm induced	1.12538	68.8477	FALSE	60	120	0.708333	FALSE	FALSE	79	158	0.101266	FALSE	YHR131C	NA	3843	NA	CAL0000201213
C5_03640W_A	NA	orf19.6676	33	C	11	C5_03640W_A	Has domain(s) with predicted diphthine synthase activity and role in peptidyl-diphthamide biosynthetic process from peptidyl-histidine	0.79777	107.666	FALSE	80.5	161	0.552795	FALSE	FALSE	144	288	0.00694444	FALSE	NA	NA	3171	NA	NA
C5_03690W_A	NA	orf19.6681	5	E	2	C5_03690W_A	Protein of unknown function; Spider biofilm induced	0.827603	127.53	FALSE	107	214	0.570093	FALSE	FALSE	152	304	0.0164474	FALSE	NA	NA	4076	NA	CAL0000196568
C5_03710C_A	NA	orf19.1124	24	E	3	C5_03710C_A	Protein of unknown function; flow model biofilm induced; Spider biofilm induced	0.704743	90.3327	FALSE	60	120	0.516667	FALSE	FALSE	136	272	0.0220588	FALSE	NA	Viable	2329	NA	CAL0000196528
C5_03740W_A	NA	orf19.1121	33	G	8	C5_03740W_A	Ortholog of C. dubliniensis CD36 : Cd36_53470, Candida tenuis NRRL Y-1498 : CANTEDRAFT_93324, Spathaspora passalidarum NRRL Y-27907 : SPAPADRAFT_55715 and Candida tropicalis MYA-3404 : CTRG_05538	0.850975	123.623	FALSE	106.5	213	0.577465	FALSE	FALSE	143.5	287	0.010453	FALSE	NA	NA	4298	NA	NA
C5_03800W_A	NA	orf19.1114	8	F	8	C5_03800W_A	Cytochrome c oxidase subunit; membrane-localized protein; rat catheter biofilm induced	0.928089	121.011	FALSE	82.5	165	0.630303	FALSE	FALSE	177.5	355	0.0647887	FALSE	RCF1	NA	3998	NA	CAL0000199655
C5_03810C_A	NA	orf19.1113	33	G	7	C5_03810C_A	Ortholog of C. dubliniensis CD36 : Cd36_53540, Debaryomyces hansenii CBS767 : DEHA2G07854g, Pichia stipitis Pignal : PICST_32162 and Spathaspora passalidarum NRRL Y-27907 : SPAPADRAFT_50795	0.912635	122.262	FALSE	101	202	0.60396	FALSE	FALSE	148	296	0.0135135	FALSE	NA	NA	5921	NA	NA
C5_03830C_A	NA	orf19.1111	16	D	12	C5_03830C_A	Ortholog(s) have chromatin binding, protein complex scaffold activity and role in RNA polymerase II transcriptional preinitiation complex assembly, histone acetylation	0.412417	114.153	FALSE	83	166	0.536145	FALSE	FALSE	157	314	0.299363	FALSE	TAF9	Lethal	695	NA	CAL0000191045
C5_03840W_A	NA	orf19.1110	2	C	7	C5_03840W_A	Thiamine pyrophosphokinase, phosphorylates thiamine to produce the coenzyme thiamine pyrophosphate (thiamine diphosphate); active as a homodimer	1.09599	115.025	FALSE	88.5	177	0.689266	FALSE	FALSE	149.5	299	0.0702341	FALSE	THI80	Lethal	812	NA	CAL0000183714
C5_03930C_A	NA	orf19.3219	24	G	7	C5_03930C_A	Ortholog of S. cerevisiae Sia1; involved in activation of the Pma1 plasma membrane H+-ATPase by glucose in S. cerevisiae; Spider biofilm induced	0.924377	73.3792	FALSE	44.5	89	0.617978	FALSE	FALSE	121	242	0.0371901	FALSE	SIA1	Viable	2371	NA	CAL0000194092
C5_03980W_A	NA	orf19.3213	4	C	1	C5_03980W_A	Protein of unknown function; Spider biofilm induced	0.730749	127.292	FALSE	98.5	197	0.522843	FALSE	FALSE	164.5	329	0.00911854	FALSE	JIP4	Viable	4333	NA	CAL0000175328
C5_04030W_A	NA	orf19.1287	27	G	7	C5_04030W_A	Protein of unknown function; flow model biofilm induced; Spider biofilm induced	0.708701	72.6533	FALSE	51	102	0.519608	FALSE	FALSE	103.5	207	0.0241546	FALSE	NA	NA	5350	NA	NA
C5_04040C_A	NA	orf19.1286	33	H	10	C5_04040C_A	Ortholog of Candida albicans WO-1 : CAWG_04776	0.86177	129.244	FALSE	116	232	0.577586	FALSE	FALSE	144	288	0	FALSE	NA	NA	6270	NA	NA
C5_04050W_A	NA	orf19.1285	19	A	3	C5_04050W_A	Plasma membrane-localized protein of unknown function; Hap43p-repressed gene	1.00356	93.8643	FALSE	67	134	0.641791	FALSE	FALSE	131.5	263	0.0228137	FALSE	NVJ2	Lethal	2915	NA	CAL0000195878
C5_04150C_A	NA	orf19.3898	10	H	4	C5_04150C_A	Ortholog(s) have SNAP receptor activity, role in endocytosis, vesicle fusion and Golgi apparatus, SNARE complex, endoplasmic reticulum, endosome, trans-Golgi network localization	0.848229	118.659	FALSE	88	176	0.607955	FALSE	FALSE	160	320	0.084375	FALSE	TLG1	Lethal	130	NA	CAL0000193344
C5_04180W_A	NA	orf19.3901	21	G	8	C5_04180W_A	Putative benzene desulfurase; induced by nitric oxide independent of Yhb1p	1.03191	136.657	FALSE	112.5	225	0.653333	FALSE	FALSE	166	332	0.0271084	FALSE	NA	NA	1431	NA	CAL0000178968
C5_04260W_A	NA	orf19.3910	20	A	9	C5_04260W_A	Has domain(s) with predicted RNA binding, ribonuclease T2 activity	0.917296	133.775	FALSE	111.5	223	0.605381	FALSE	FALSE	160.5	321	0.0124611	FALSE	NA	Viable	2992	NA	CAL0000201046
C5_04300C_A	NA	orf19.3915	20	H	1	C5_04300C_A	Putative metallodipeptidase; protein present in exponential and stationary growth phase yeast; Hog1-induced; Hap43-repressed; sumoylation target; Spider biofilm repressed	0.725468	117.849	FALSE	98.5	197	0.527919	FALSE	FALSE	141	282	0.0248227	FALSE	DUG1	Viable	1948	NA	CAL0000193256
C5_04340W_A	NA	orf19.3920	20	C	5	C5_04340W_A	Ortholog(s) have protein disulfide isomerase activity, protein disulfide oxidoreductase activity, role in protein folding and fungal-type vacuole localization	0.725177	107.666	FALSE	103.5	207	0.52657	FALSE	FALSE	112	224	0.0223214	FALSE	MPD1	Viable	1840	NA	CAL0000188924
C5_04350C_A	NA	orf19.3921	22	B	9	C5_04350C_A	Ortholog(s) have cell division site, cell tip, cytosol, nucleus localization	-0.251799	35.9166	FALSE	86	172	0.656977	FALSE	FALSE	15	30	0.733333	TRUE	FSH3	Viable	1259	NA	CAL0000181538
C5_04360C_A	NA	orf19.3922	14	A	2	C5_04360C_A	Possible pyrimidine 5' nucleotidase; protein present in exponential and stationary growth phase yeast cultures; Hap43p-repressed gene	0.391393	100.582	FALSE	70.5	141	0.326241	FALSE	FALSE	143.5	287	0.00348432	FALSE	SDT1	Viable	2905	NA	CAL0000194158
C5_04410C_A	NA	orf19.3928	31	C	12	C5_04410C_A	Putative transcription factor with zinc finger DNA-binding motif	1.25353	90.3327	FALSE	60	120	0.725	FALSE	FALSE	136	272	0.0367647	FALSE	NA	NA	3554	NA	NA
C5_04420W_A	NA	orf19.3929	19	C	3	C5_04420W_A	Ortholog(s) have mitochondrion localization	0.673861	100.476	FALSE	61	122	0.491803	FALSE	FALSE	165.5	331	0.00302115	FALSE	AIM25	NA	1641	NA	CAL0000192498
C5_04470C_A	NA	orf19.3932	22	E	9	C5_04470C_A	Predicted RNA binding protein; stationary phase enriched; induced in core caspofungin response; induced by nitric oxide independent of Yhb1; repressed in ssr1 null; ketoconazole, hypoxia induced; Spider biofilm induced	1.24639	107.149	FALSE	89	178	0.724719	FALSE	FALSE	129	258	0.0426357	FALSE	NA	NA	1372	NA	CAL0000198578
C5_04520W_A	NA	orf19.3937	5	D	12	C5_04520W_A	Ortholog(s) have protein phosphatase type 2A regulator activity, role in TOR signaling cascade, cellular response to nitrogen starvation and cytosol, nucleus localization	0.604516	114.075	FALSE	91	182	0.467033	FALSE	FALSE	143	286	0.0244755	FALSE	TIP41	NA	4072	NA	CAL0000185540
C5_04530W_A	NA	orf19.3938	12	D	12	C5_04530W_A	Putative mitochondrial ribosomal protein of the small subunit; mutation confers hypersensitivity to 5-fluorocytosine (5-FC), 5-fluorouracil (5-FU), and tubercidin (7-deazaadenosine)	0.841662	109.652	FALSE	69.5	139	0.647482	FALSE	FALSE	173	346	0.182081	FALSE	RSM26	Viable	3390	NA	CAL0000186555
C5_04670W_A	NA	orf19.3952	3	G	8	C5_04670W_A	Signal recognition particle (SRP) receptor alpha subunit; involved in SRP-dependent protein targeting; rat catheter biofilm repressed	0.719955	33.4253	FALSE	20.5	41	0.682927	FALSE	FALSE	54.5	109	0.348624	FALSE	SRP101	Viable	1556	NA	CAL0000178256
C5_04680W_A	NA	orf19.3954	5	D	3	C5_04680W_A	Ortholog(s) have phosphatidylserine decarboxylase activity, role in phosphatidylcholine biosynthetic process, phosphatidylethanolamine biosynthetic process and cell division site, cytosol, endosome localization	0.614815	114.63	FALSE	90	180	0.5	FALSE	FALSE	146	292	0.0753425	FALSE	PSD2	NA	1678	NA	CAL0000195449
C5_04720C_A	NA	orf19.3957	22	H	2	C5_04720C_A	Ortholog(s) have GTP cyclohydrolase I activity, role in folic acid-containing compound biosynthetic process and cytosol, nucleus localization	1.16468	100.731	FALSE	81.5	163	0.705521	FALSE	FALSE	124.5	249	0.0562249	FALSE	FOL2	NA	1539	NA	CAL0000195996
C5_04840C_A	NA	orf19.3970	11	A	8	C5_04840C_A	Putative ribosome biogenesis factor; possibly essential, disruptants not obtained by UAU1 method; rat catheter and Spider biofilm induced	0.25702	107.624	FALSE	81	162	0.388889	FALSE	FALSE	143	143	0.20979	FALSE	NOP19	Lethal	62	NA	CAL0000189299
C5_04900C_A	NA	orf19.3977	30	F	5	C5_04900C_A	NA	0.694503	95.568	FALSE	59.5	119	0.546218	FALSE	FALSE	153.5	307	0.0912052	FALSE	NA	NA	NA	NA	NA
C5_04920C_A	NA	orf19.3980	20	H	4	C5_04920C_A	Ortholog(s) have role in cytoplasmic translation, regulation of translation and cytosol, polysomal ribosome localization	0.700653	121.483	FALSE	94	188	0.505319	FALSE	FALSE	157	314	0.00318471	FALSE	SLH1	Viable	2008	NA	CAL0000181614
C5_04940W_A	NA	orf19.3982	17	F	3	C5_04940W_A	Maltase; induced during growth on sucrose; induced by alpha pheromone in SpiderM medium; early-stage flow model biofilm indced	0.596491	122.709	FALSE	95	190	0.463158	FALSE	FALSE	158.5	317	0.0252366	FALSE	NA	Viable	2009	NA	CAL0000194458
C5_04950C_A	NA	orf19.3983	6	E	5	C5_04950C_A	Protein with a predicted transcription factor BTF3 domain; flow model biofilm induced	0.827653	154.303	FALSE	143	143	0.573427	FALSE	FALSE	166.5	333	0.024024	FALSE	YGR266W	Viable	2010	NA	CAL0000184720
C5_04990W_A	NA	orf19.3990	11	D	3	C5_04990W_A	Ortholog(s) have DNA-directed RNA polymerase activity, RNA polymerase III activity and role in tRNA transcription from RNA polymerase III promoter, transcription initiation from RNA polymerase III promoter	0.520269	92.5635	FALSE	84	168	0.446429	FALSE	FALSE	102	102	0.0686275	FALSE	RPC17	Lethal	669	NA	CAL0000193163
C5_05000C_A	NA	orf19.3991	13	A	9	C5_05000C_A	Ortholog(s) have role in cellular lipid metabolic process and cytosol localization	0.536186	120.878	FALSE	95.5	191	0.418848	FALSE	FALSE	153	306	0.00653595	FALSE	ROG1	Viable	2103	NA	CAL0000186337
C5_05090W_A	NA	orf19.4001	6	H	12	C5_05090W_A	Ortholog(s) have role in protein insertion into mitochondrial membrane from inner side and extrinsic to mitochondrial inner membrane, mitochondrial matrix localization	1.01949	134.844	FALSE	114	114	0.640351	FALSE	FALSE	159.5	319	0.0031348	FALSE	MSS2	Viable	1149	NA	CAL0000197589
C5_05130C_A	NA	orf19.4005	1	G	6	C5_05130C_A	Putative dephospho-CoA kinase; protein likely to be essential for growth, based on an insertional mutagenesis strategy	1.00818	104.197	FALSE	77	154	0.649351	FALSE	FALSE	141	282	0.0390071	FALSE	CAB5	Lethal	362	NA	CAL0000200133
C5_05140W_A	NA	orf19.4006	21	F	3	C5_05140W_A	Ortholog(s) have cytosol, nucleus localization	1.24839	92.45	FALSE	74	148	0.722973	FALSE	FALSE	115.5	231	0.034632	FALSE	PAN5	Viable	2588	NA	CAL0000174456
C5_05180W_A	NA	orf19.4011	5	E	1	C5_05180W_A	Similar to S. pombe mug180, a predicted esterase/lipase; highly induced during chlamydospore formation in both C. albicans and C. dubliniensis; flow model biofilm induced	0.842832	117.872	FALSE	97.5	195	0.584615	FALSE	FALSE	142.5	285	0.0350877	FALSE	NA	NA	4075	NA	CAL0000191996
C5_05200C_A	NA	orf19.4013	9	E	4	C5_05200C_A	Putative protein of unknown function; Hap43p-repressed gene; S. cerevisiae ortholog YHR045W localizes to the endoplasmic reticulum	0.69508	93.247	FALSE	74	148	0.554054	FALSE	FALSE	117.5	235	0.106383	FALSE	YHR045W	Viable	4255	NA	CAL0000179668
C5_05210W_A	NA	orf19.4014	3	H	7	C5_05210W_A	Planktonic growth-induced gene	1.03517	89.6047	FALSE	62	124	0.66129	FALSE	FALSE	129.5	259	0.046332	FALSE	NA	Viable	2590	NA	CAL0000198570
C5_05230C_A	NA	orf19.4016	21	B	5	C5_05230C_A	Putative ubiquinol-cytochrome-c reductase; amphotericin B induced; repressed by nitric oxide; protein level decreases in stationary phase cultures; Hap43-repressed; Spider biofilm repressed	0.830818	63.5413	TRUE	42.5	85	0.729412	FALSE	FALSE	95	190	0.378947	FALSE	COR1	Viable	930	NA	CAL0000196656
C5_05330C_A	NA	orf19.4028	15	E	4	C5_05330C_A	Putative cis-prenyltransferase involved in dolichol synthesis; participates in endoplasmic reticulum (ER) protein sorting; flow model biofilm induced	0.179642	98.2853	FALSE	84	168	0.22619	FALSE	FALSE	115	230	0.073913	FALSE	RER2	Lethal	266	NA	CAL0000188102
C5_05340W_A	NA	orf19.4029	23	D	12	C5_05340W_A	Ortholog(s) have role in ribosomal large subunit assembly and cytosolic ribosome, nucleus localization	0.892995	100.16	FALSE	66	132	0.636364	FALSE	FALSE	152	304	0.111842	FALSE	SQT1	Lethal	239	NA	CAL0000180910
C5_05350W_A	NA	orf19.4030	10	E	3	C5_05350W_A	Ortholog(s) have DNA primase activity, single-stranded DNA binding activity, role in DNA replication, synthesis of RNA primer, telomere maintenance and alpha DNA polymerase:primase complex localization	0.0745283	45.194	FALSE	47.5	95	0.147368	FALSE	FALSE	43	86	0.0813953	FALSE	PRI1	Lethal	460	NA	CAL0000183321
C5_05360C_A	NA	orf19.4031	6	E	8	C5_05360C_A	Ortholog(s) have cytoplasm localization	1.00624	125.182	FALSE	93	93	0.634409	FALSE	FALSE	168.5	337	0	FALSE	YIR007W	Viable	2105	NA	CAL0000189307
C5_05460C_A	NA	orf19.4046	33	B	11	C5_05460C_A	Putative transcription factor containing a Zn(2)-Cys(6) binuclear cluster	0.98107	112.049	FALSE	90	180	0.627778	FALSE	FALSE	139.5	279	0.00716846	FALSE	NA	NA	5672	NA	NA
C5_05480W_A	NA	orf19.4048	32	A	10	C5_05480W_A	Putative delta-4 sphingolipid desaturase; planktonic growth-induced gene	0.868902	101.735	FALSE	75	150	0.586667	FALSE	FALSE	138	276	0.0144928	FALSE	NA	NA	2932	NA	NA
C6_00070C_A	NA	orf19.6336	29	B	11	C6_00070C_A	Putative GPI-anchored adhesin-like protein; fluconazole-downregulated; induced in oralpharyngeal candidasis; Spider biofilm induced	0.999708	132.971	FALSE	102.5	205	0.634146	FALSE	FALSE	172.5	345	0.0057971	FALSE	NA	NA	5049	NA	NA
C6_00090W_A	NA	orf19.6328	18	B	11	C6_00090W_A	Putative protein of the mitochondrial intermembrane space; predicted role in acetate utilization and gluconeogenesis; Spider biofilm repressed	0.69854	108.282	FALSE	70	140	0.507143	FALSE	FALSE	167.5	335	0.00895522	FALSE	SDH7	Viable	3428	NA	CAL0000193085
C6_00160W_A	NA	orf19.6321	34	B	12	C6_00160W_A	Putative GPI-anchored adhesin-like protein; similar to S. cerevisiae Spi1p, which is induced at statiory phase; transcript induced in high iron; flow model biofilm induced; Spider biofilm repressed	0.915908	105.541	FALSE	79	158	0.601266	FALSE	FALSE	141	282	0.0035461	FALSE	NA	NA	NA	NA	NA
C6_00210W_A	NA	orf19.1180	16	F	4	C6_00210W_A	Putative 2-aminoadipate transaminase; rat catheter and Spider biofilm repressed	0.947008	132.85	FALSE	106	212	0.617925	FALSE	FALSE	166.5	333	0.015015	FALSE	YER152C	Viable	2733	NA	CAL0000178822
C6_00260W_A	NA	orf19.1185	14	A	4	C6_00260W_A	Ortholog(s) have protein homodimerization activity, ubiquitin-protein ligase activity	0.852212	99.4686	FALSE	68	136	0.573529	FALSE	FALSE	145.5	291	0	FALSE	DMA2	Viable	2944	NA	CAL0000178323
C6_00300C_A	NA	orf19.1190	33	H	1	C6_00300C_A	Predicted subunit a of vacuolar proton-translocating ATPase V0 domain, Golgi isoform	0.597959	88.9143	FALSE	63.5	127	0.456693	FALSE	FALSE	124.5	249	0.0120482	FALSE	NA	NA	2945	NA	NA
C6_00310W_A	NA	orf19.1191	24	B	7	C6_00310W_A	Ortholog(s) have ubiquitin-protein ligase activity and role in ER-associated ubiquitin-dependent protein catabolic process	0.851067	70.2656	FALSE	43.5	87	0.586207	FALSE	FALSE	113.5	227	0.030837	FALSE	HRD3	Viable	2427	NA	CAL0000187118
C6_00380C_A	NA	orf19.1200	33	H	2	C6_00380C_A	Protein of unknown function; Spider biofilm induced	0.875367	86.7972	FALSE	61.5	123	0.593496	FALSE	FALSE	122.5	245	0.0244898	FALSE	NA	NA	5927	NA	NA
C6_00430C_A	NA	orf19.1204	7	E	2	C6_00430C_A	Phosphorylated protein of unknown function; transcript is upregulated clinical isolates from HIV positive patients with oral candidiasis	1.12355	142.885	FALSE	116	232	0.676724	FALSE	FALSE	176	352	0.00568182	FALSE	APM3	Viable	1060	NA	CAL0000182959
C6_00490W_A	NA	orf19.4210	19	D	5	C6_00490W_A	Ortholog(s) have phospholipase A2 activity, role in cardiolipin acyl-chain remodeling and mitochondrion localization	0.689808	98.7421	FALSE	65	130	0.5	FALSE	FALSE	150	300	0.00333333	FALSE	CLD1	Viable	2979	NA	CAL0000193235
C6_00530C_A	NA	orf19.4205.1	11	G	4	C6_00530C_A	Ortholog(s) have role in mRNA splicing, via spliceosome and U1 snRNP, U2 snRNP, U2-type prespliceosome, U4/U6 x U5 tri-snRNP complex, U5 snRNP, cytosol localization	-0.725806	50.01	FALSE	41	82	0.695122	FALSE	TRUE	61	61	0.852459	FALSE	SME1	Lethal	572	NA	CAL0000200122
C6_00560W_A	NA	orf19.4203	11	B	6	C6_00560W_A	Ortholog(s) have role in nuclear pore organization, spindle pole body duplication and nuclear pore transmembrane ring, spindle pole body localization	0.635166	87.7211	FALSE	67.5	135	0.525926	FALSE	FALSE	114	114	0.105263	FALSE	NDC1	Lethal	179	NA	CAL0000193069
C6_00590W_A	NA	orf19.4199	14	F	3	C6_00590W_A	Protein involved in ER-to-Golgi transport; rat catheter and Spider biofilm induced	0.814567	99.8336	FALSE	68.5	137	0.569343	FALSE	FALSE	145.5	291	0.0274914	FALSE	SLY41	Viable	1714	NA	CAL0000178160
C6_00630W_A	NA	orf19.4195	9	C	3	C6_00630W_A	Ortholog of C. dubliniensis CD36 : Cd36_60540, C. parapsilosis CDC317 : CPAR2_602830, Candida tenuis NRRL Y-1498 : CANTEDRAFT_108530 and Debaryomyces hansenii CBS767 : DEHA2F15532g	0.598664	102.286	FALSE	75	150	0.48	FALSE	FALSE	139.5	279	0.0537634	FALSE	NA	NA	4277	NA	CAL0000198148
C6_00640C_A	NA	orf19.4194	1	A	2	C6_00640C_A	Putative TFIIH complex subunit; possibly an essential gene, disruptants not obtained by UAU1 method	0.960597	80.234	FALSE	51.5	103	0.660194	FALSE	FALSE	125	250	0.112	FALSE	TFB4	NA	605	NA	CAL0000195519
C6_00700C_A	NA	orf19.3659	5	D	1	C6_00700C_A	Putative CTD phosphatase; role in dephosphorylation of RNA polymerase II C-terminal domain, transcription from RNA polymerase II promoter; flow model biofilm induced	0.618646	118.319	FALSE	91.5	183	0.47541	FALSE	FALSE	153	306	0.0261438	FALSE	RTR1	NA	4015	NA	CAL0000178934
C6_00710W_A	NA	orf19.3658	14	F	7	C6_00710W_A	Ortholog(s) have role in protein folding in endoplasmic reticulum and Golgi apparatus, integral to endoplasmic reticulum membrane, mitochondrion localization	0.607165	90.8749	FALSE	60.5	121	0.471074	FALSE	FALSE	136.5	273	0.029304	FALSE	EMP65	Viable	1771	NA	CAL0000190699
C6_00760W_A	NA	orf19.3649	18	F	11	C6_00760W_A	Ortholog(s) have adenyl-nucleotide exchange factor activity, role in cytoplasm-associated proteasomal ubiquitin-dependent protein catabolic process, cytoplasmic translation and cytosolic ribosome, nucleus localization	0.77242	106.2	FALSE	73	146	0.541096	FALSE	FALSE	154.5	309	0.00647249	FALSE	FES1	Viable	997	NA	CAL0000195916
C6_00980C_A	NA	orf19.100	33	F	4	C6_00980C_A	Alpha/beta hydrolase and lipase domain protein; Hap43-repressed; Spider and flow model biofilm induced	0.918558	109.007	FALSE	97	194	0.623711	FALSE	FALSE	122.5	245	0.0571429	FALSE	NA	NA	4039	NA	NA
C6_01100W_A	NA	orf19.117	22	C	7	C6_01100W_A	t-SNARE protein required for secretory vesicle-membrane fusion	1.34373	39	FALSE	13	26	0.769231	TRUE	FALSE	117	234	0.115385	FALSE	SEC9	Viable	1229	NA	CAL0000200439
C6_01160W_A	NA	orf19.123	33	H	4	C6_01160W_A	Protein involved in calcineurin-dependent signaling that controls stress response and virulence; inhibits calcineurin function	0.750677	104.7	FALSE	84	168	0.529762	FALSE	FALSE	130.5	261	0.00383142	FALSE	NA	NA	5857	NA	NA
C6_01200W_A	NA	orf19.131	34	F	7	C6_01200W_A	Ortholog of C. dubliniensis CD36 : Cd36_61330, C. parapsilosis CDC317 : CPAR2_602800, Candida tenuis NRRL Y-1498 : CANTEDRAFT_94450 and Debaryomyces hansenii CBS767 : DEHA2F15554g	1.05216	79.7997	FALSE	64	128	0.671875	FALSE	FALSE	99.5	199	0.0603015	FALSE	NA	NA	4397	NA	NA
C6_01290C_A	NA	orf19.136	4	G	11	C6_01290C_A	Predicted membrane transporter, member of the drug:proton antiporter (12 spanner) (DHA1) family, major facilitator superfamily (MFS); Hap43p-repressed gene	0.869444	129.47	FALSE	112.5	225	0.582222	FALSE	FALSE	149	298	0.0033557	FALSE	QDR3	Viable	981	NA	CAL0000174097
C6_01300W_A	NA	orf19.137	18	F	10	C6_01300W_A	Putative transferase involved in phospholipid biosynthesis; induced by alpha pheromone in SpiderM medium	1.04363	106.064	FALSE	75.5	151	0.649007	FALSE	FALSE	149	298	0.0033557	FALSE	CST26	Lethal	980	NA	CAL0000183283
C6_01350W_A	NA	orf19.3449	14	A	12	C6_01350W_A	Ortholog(s) have ubiquitin-protein ligase activity, role in histone catabolic process, histone ubiquitination and cytoplasm, ribosome localization	0.780592	98.9848	FALSE	69	138	0.543478	FALSE	FALSE	142	284	0.00352113	FALSE	HEL2	Viable	2824	NA	CAL0000200284
C6_01400W_A	NA	orf19.3444	24	C	9	C6_01400W_A	Predicted membrane transporter, member of the drug:proton antiporter (14 spanner) (DHA2) family, major facilitator superfamily (MFS); Hap43p-repressed gene	0.995958	79.9031	FALSE	56.5	113	0.637168	FALSE	FALSE	113	226	0.0176991	FALSE	NA	Viable	2516	NA	CAL0000201908
C6_01420C_A	NA	orf19.3442	3	H	5	C6_01420C_A	Putative oxidoreductase; Hap43-repressed gene	1.51041	85.6227	FALSE	57.5	115	0.791304	FALSE	FALSE	127.5	255	0.054902	FALSE	NA	Viable	2517	NA	CAL0000196564
C6_01520W_A	NA	orf19.3432	23	G	5	C6_01520W_A	Predicted membrane transporter, member of the drug:proton antiporter (12 spanner) (DHA1) family, major facilitator superfamily (MFS); induced by nitric oxide	0.605882	74.4916	FALSE	62	124	0.612903	FALSE	FALSE	89.5	179	0.290503	FALSE	NA	Viable	2518	NA	CAL0000186321
C6_01680C_A	NA	orf19.3418	28	H	12	C6_01680C_A	Has domain(s) with predicted hydrolase activity, acting on carbon-nitrogen (but not peptide) bonds, in linear amidines, metal ion binding activity	0.885791	120.561	FALSE	90	180	0.588889	FALSE	FALSE	161.5	323	0.00309598	FALSE	NA	NA	3066	NA	NA
C6_01770W_A	NA	orf19.3407	6	H	1	C6_01770W_A	Putative transcription factor with zinc finger DNA-binding motif; Hap43p-repressed gene	0.471986	125.724	FALSE	101	101	0.376238	FALSE	FALSE	156.5	313	0	FALSE	RAD18	Viable	1107	NA	CAL0000182971
C6_01780C_A	NA	orf19.3406	3	E	8	C6_01780C_A	Predicted chloride transporter; member of conserved Mcm1 regulon; Spider biofilm repressed	1.21557	80.9784	FALSE	61	122	0.713115	FALSE	FALSE	107.5	215	0.0325581	FALSE	YHL008C	NA	3916	NA	CAL0000182549
C6_01850W_A	NA	orf19.3399	14	A	3	C6_01850W_A	Ortholog(s) have histone binding activity, role in histone exchange and Swr1 complex, cytoplasm localization	0.417625	110.635	FALSE	80	160	0.35	FALSE	FALSE	153	306	0.0130719	FALSE	VPS72	Viable	2922	NA	CAL0000192008
C6_01870C_A	NA	orf19.3395	18	D	10	C6_01870C_A	Predicted MFS membrane transporter, member of the drug:proton antiporter (12 spanner) (DHA1) family; induced by nitric oxide, oxidative stress, alpha pheromone; fungal-specific; Hap43-repressed; Spider biofilm induced	0.913091	111.893	FALSE	80	160	0.6	FALSE	FALSE	156.5	313	0.00319489	FALSE	YHK8	NA	1512	NA	CAL0000189339
C6_01890C_A	NA	orf19.3393	14	C	3	C6_01890C_A	Putative DEAD-box helicase; Hap43-induced; Spider biofilm induced	0.490575	97.6729	FALSE	60	120	0.466667	FALSE	FALSE	159	318	0.128931	FALSE	DBP9	Lethal	519	NA	CAL0000180288
C6_01920C_A	NA	orf19.684	15	A	8	C6_01920C_A	Putative transcription factor with zinc finger DNA-binding motif; heterozygous null mutant exhibits hypersensitivity to parnafungin and cordycepin in the C. albicans fitness test	0.465103	119.518	FALSE	89	178	0.432584	FALSE	FALSE	160.5	321	0.0965732	FALSE	PCF11	Lethal	205	NA	CAL0000175209
C6_01960W_A	NA	orf19.687	27	G	6	C6_01960W_A	Ortholog of C. dubliniensis CD36 : Cd36_62090, C. parapsilosis CDC317 : CPAR2_602150, Candida tenuis NRRL Y-1498 : CANTEDRAFT_112751 and Debaryomyces hansenii CBS767 : DEHA2F11814g	0.733079	90.9478	FALSE	71	142	0.542254	FALSE	FALSE	116.5	233	0.0472103	FALSE	NA	NA	5327	NA	NA
C6_01980C_A	NA	orf19.688	11	H	12	C6_01980C_A	Mitochondrial ribosomal protein of the small subunit; S. cerevisiae ortholog is essential for viability; Spider biofilm repressed	0.981629	112.009	TRUE	82	164	0.70122	FALSE	FALSE	153	153	0.202614	FALSE	MRPS18	Lethal	103	NA	CAL0000201449
C6_02060W_A	NA	orf19.3505	4	A	1	C6_02060W_A	Ortholog(s) have role in TOR signaling cascade, actin filament bundle assembly, eisosome assembly, endosomal transport, establishment or maintenance of actin cytoskeleton polarity, regulation of cell growth	0.816207	123.481	FALSE	95	190	0.557895	FALSE	FALSE	160.5	321	0	FALSE	SLM2	Viable	2924	NA	CAL0000181051
C6_02120W_A	NA	orf19.3496	22	B	7	C6_02120W_A	Clathrin heavy chain; subunit of the major coat protein; role in intracellular protein transport and endocytosis; flow model and rat catheter biofilm repressed	1.01627	26.6036	FALSE	9.5	19	0.842105	TRUE	FALSE	74.5	149	0.563758	FALSE	CHC1	Lethal;;;;Viable	764	NA	CAL0000192308
C6_02150C_A	NA	orf19.3455	6	B	11	C6_02150C_A	Putative mitochondrial inner membrane magnesium transporter; possibly an essential gene, disruptants not obtained by UAU1 method	0.98036	138.899	FALSE	118	118	0.627119	FALSE	FALSE	163.5	327	0.00611621	FALSE	MFM1	Viable	1630	NA	CAL0000183380
C6_02160W_A	NA	orf19.3456	28	C	4	C6_02160W_A	Protein with a predicted serine/threonine kinase and tyrosine kinase domain; possibly an essential gene, disruptants not obtained by UAU1 method	0.90089	113.436	FALSE	85.5	171	0.596491	FALSE	FALSE	150.5	301	0.00664452	FALSE	NA	NA	1631	NA	NA
C6_02180W_A	NA	orf19.3458	20	A	7	C6_02180W_A	Ortholog(s) have role in late endosome to vacuole transport via multivesicular body sorting pathway, protein targeting to vacuole and Golgi apparatus, Vps55/Vps68 complex, fungal-type vacuole membrane, mitochondrion localization	0.699064	118.743	FALSE	100	200	0.51	FALSE	FALSE	141	282	0.0141844	FALSE	VPS68	Viable	2739	NA	CAL0000186105
C6_02230W_A	NA	orf19.3463	18	B	1	C6_02230W_A	Putative GTPase; role in 60S ribosomal subunit biogenesis; Spider biofilm induced	0.814242	90.751	FALSE	69.5	139	0.618705	FALSE	FALSE	118.5	237	0.139241	FALSE	LSG1	Viable	1819	NA	CAL0000183488
C6_02250W_A	NA	orf19.3466	3	C	10	C6_02250W_A	Predicted methyltransferase; downregulated by fluphenazine treatment or in an azole-resistant strain that overexpresses CDR1 and CDR2	0.961498	86.1394	FALSE	70	140	0.635714	FALSE	FALSE	106	212	0.0471698	FALSE	NA	NA	4175	NA	CAL0000175215
C6_02260C_A	NA	orf19.3467	6	G	2	C6_02260C_A	Ortholog(s) have ubiquitin binding activity	NA	6.89202	FALSE	5	5	1	TRUE	FALSE	9.5	19	1	FALSE	SEC27	Viable	1228	NA	CAL0000201645
C6_02300C_A	NA	orf19.3471	32	B	11	C6_02300C_A	Protein with a predicted anaphase-promoting complex APC subunit 1 CDC26 domain; Hap43-repressed gene	0.794102	101.517	FALSE	75.5	151	0.549669	FALSE	FALSE	136.5	273	0.003663	FALSE	NA	NA	6516	NA	NA
C6_02340W_A	NA	orf19.3476	8	H	11	C6_02340W_A	Predicted protein serine/threonine kinase; Spider biofilm induced	0.214255	53.1507	FALSE	50	100	0.35	FALSE	FALSE	56.5	113	0.19469	FALSE	HRR25	NA	719	NA	CAL0000187651
C6_02380W_A	NA	orf19.3481	25	D	10	C6_02380W_A	Putative mitochondrial ATP-dependent RNA helicase of the DEAD-box family, transcription is activated in the presence of elevated CO2	0.978184	104.803	FALSE	72.5	145	0.641379	FALSE	FALSE	151.5	303	0.0462046	FALSE	MRH4	Viable	2444	NA	CAL0000186407
C6_02410W_A	NA	orf19.3482	17	G	2	C6_02410W_A	Ortholog(s) have NAD+ diphosphatase activity, role in NADH metabolic process and cytosol, nucleus, peroxisome localization	0.51552	138.845	FALSE	126	252	0.404762	FALSE	FALSE	153	306	0.00326797	FALSE	NPY1	Viable	2443	NA	CAL0000197881
C6_02440C_A	NA	orf19.5513	9	A	9	C6_02440C_A	Protein required for pre-mRNA splicing; Spider biofilm induced	-0.247035	71.9114	FALSE	52.5	105	0.447619	FALSE	FALSE	98.5	197	0.568528	FALSE	PRP45	Lethal	632	NA	CAL0000177849
C6_02470W_A	NA	orf19.5516	3	A	12	C6_02470W_A	Ortholog(s) have signal sequence binding activity, role in protein targeting to ER and cytosol, nucleus, signal recognition particle, endoplasmic reticulum targeting localization	Inf	9.21954	FALSE	5	10	1	TRUE	FALSE	17	34	0.852941	FALSE	SRP72	Lethal	816	NA	CAL0000185251
C6_02480W_A	NA	orf19.5517	18	C	8	C6_02480W_A	Similar to alcohol dehydrogenases; induced by benomyl treatment, nitric oxide; induced in core stress response; oxidative stress-induced via Cap1; Spider biofilm repressed	0.845365	104.828	FALSE	66	132	0.575758	FALSE	FALSE	166.5	333	0.012012	FALSE	ADH7	Viable	1119	NA	CAL0000187810
C6_02540C_A	NA	orf19.5523	27	H	11	C6_02540C_A	Ortholog of C. dubliniensis CD36 : Cd36_62780, C. parapsilosis CDC317 : CPAR2_601690, Candida tenuis NRRL Y-1498 : CANTEDRAFT_113271 and Debaryomyces hansenii CBS767 : DEHA2A06644g	0.754848	128.081	FALSE	103.5	207	0.531401	FALSE	FALSE	158.5	317	0.00315457	FALSE	NA	NA	5806	NA	NA
C6_02550W_A	NA	orf19.5524	32	H	4	C6_02550W_A	Ortholog of C. dubliniensis CD36 : Cd36_62790, C. parapsilosis CDC317 : CPAR2_601680, Candida tenuis NRRL Y-1498 : cten_CGOB_00252 and Debaryomyces hansenii CBS767 : DEHA2A06622g	0.747214	107.215	FALSE	95	190	0.526316	FALSE	FALSE	121	242	0	FALSE	NA	NA	1358	NA	NA
C6_02620C_A	NA	orf19.5532	25	D	6	C6_02620C_A	Protein of unknown function; Spider biofilm induced	0.860012	121.12	FALSE	90	180	0.583333	FALSE	FALSE	163	326	0.0153374	FALSE	NA	Viable	2337	NA	CAL0000173955
C6_02640C_A	NA	orf19.5534	25	D	3	C6_02640C_A	Protein with a predicted role in mitotic spindle elongation, vesicle-mediated transport; flow model biofilm induced	0.809681	124.924	FALSE	102	204	0.563725	FALSE	FALSE	153	306	0.0196078	FALSE	TVP38	Viable	2338	NA	CAL0000193676
C6_02650C_A	NA	orf19.5535	13	D	4	C6_02650C_A	Predicted membrane transporter, member of the anion:cation symporter (ACS) family, major facilitator superfamily (MFS)	0.577867	81.5475	FALSE	50	100	0.46	FALSE	FALSE	133	266	0.037594	FALSE	FEN2	Viable	1093	NA	CAL0000174828
C6_02750C_A	NA	orf19.5548	29	H	5	C6_02750C_A	Zn(II)2Cys6 transcription factor; has similarity to S. cerevisiae Lys14, which is a transcription factor involved in the regulation of lysine biosynthesis genes	0.992483	119.925	FALSE	94	188	0.632979	FALSE	FALSE	153	306	0.00980392	FALSE	NA	NA	3844	NA	NA
C6_02800W_A	NA	orf19.5553	21	F	4	C6_02800W_A	Ortholog(s) have methionine-R-sulfoxide reductase activity, role in cellular response to oxidative stress and cytoplasm, nucleus localization	1.00486	106.652	FALSE	86.5	173	0.65896	FALSE	FALSE	131.5	263	0.0684411	FALSE	YKL069W	Viable	2403	NA	CAL0000182985
C6_02840C_A	NA	orf19.5558	27	G	12	C6_02840C_A	Transcription factor; glutamine-rich activation domain; binds RPG-box DNA sequences; predominantly nuclear; mutation causes accelerated induction of filamentous growth; antigenic during human oral infection; Sko1p-repressed	0.445987	87.5029	FALSE	61.5	123	0.398374	FALSE	FALSE	124.5	249	0.060241	FALSE	NA	NA	5420	NA	NA
C6_02980C_A	NA	orf19.5577	2	B	4	C6_02980C_A	Putative pantothenate kinase; ortholog of S. cerevisiae Cab1; transposon mutation affects filamentous growth; repressed in core stress response	-1.82253	11.4891	FALSE	8	16	0.8125	TRUE	TRUE	16.5	33	0.969697	FALSE	CAB1	Viable	778	NA	CAL0000178336
C6_03060W_A	NA	orf19.5588	29	A	7	C6_03060W_A	Putative GPI-anchored adhesin-like protein; hyphal-induced expression	0.754298	113.567	FALSE	77	154	0.532468	FALSE	FALSE	167.5	335	0.00597015	FALSE	NA	NA	5422	NA	NA
C6_03090W_A	NA	orf19.5592	19	B	12	C6_03090W_A	Ortholog of C. dubliniensis CD36 : Cd36_63980, Candida tenuis NRRL Y-1498 : CANTEDRAFT_115187, Candida tropicalis MYA-3404 : CTRG_02719 and Candida albicans WO-1 : CAWG_05060	0.954631	100.319	FALSE	68	136	0.617647	FALSE	FALSE	148	296	0.00675676	FALSE	NA	Viable	1369	NA	CAL0000197861
C6_03140C_A	NA	orf19.5599	32	H	11	C6_03140C_A	Putative mitochondrial, half-size MDR-subfamily ABC transporter	0.719643	124.268	FALSE	106.5	213	0.516432	FALSE	FALSE	145	290	0.00689655	FALSE	NA	NA	1527	NA	NA
C6_03150C_A	NA	orf19.5601	5	E	3	C6_03150C_A	Ortholog(s) have extracellular region localization	0.769323	106.732	FALSE	91.5	183	0.568306	FALSE	FALSE	124.5	249	0.0682731	FALSE	NA	NA	4078	NA	CAL0000185432
C6_03180C_A	NA	orf19.5605	23	G	3	C6_03180C_A	Ortholog(s) have protein binding, bridging, ubiquitin protein ligase binding activity and role in positive regulation of ubiquitin-dependent endocytosis, regulation of intracellular transport	1.10224	90.9368	FALSE	55.5	111	0.675676	FALSE	FALSE	149	298	0.0234899	FALSE	ALY2	Viable	2447	NA	CAL0000176604
C6_03200W_A	NA	orf19.5607	27	H	12	C6_03200W_A	Ortholog of C. dubliniensis CD36 : Cd36_63860, C. parapsilosis CDC317 : CPAR2_601140, Candida tenuis NRRL Y-1498 : CANTEDRAFT_92714 and Debaryomyces hansenii CBS767 : DEHA2A06072g	0.469138	105.482	FALSE	77	154	0.714286	FALSE	FALSE	144.5	289	0.543253	FALSE	NA	NA	5811	NA	NA
C6_03210C_A	NA	orf19.5608	2	D	2	C6_03210C_A	RNA polymerase III subunit; Spider biofilm induced	0.439568	33.3879	FALSE	24.5	49	0.653061	FALSE	FALSE	45.5	91	0.461538	FALSE	RPC34	Lethal	1232	NA	CAL0000189174
C6_03220W_A	NA	orf19.5609	27	H	1	C6_03220W_A	Ortholog of C. dubliniensis CD36 : Cd36_63840, C. parapsilosis CDC317 : CPAR2_601510, Debaryomyces hansenii CBS767 : DEHA2A06270g and Pichia stipitis Pignal : PICST_31363	0.697602	84.8528	FALSE	60	120	0.533333	FALSE	FALSE	120	240	0.0625	FALSE	NA	NA	5423	NA	NA
C6_03240W_A	NA	orf19.5611	23	G	4	C6_03240W_A	Predicted 3-methylbutanol:NAD(P) oxidoreductase and methylglyoxal reductase (NADPH-dependent); role in ergosterol metabolic process; early stage flow model biofilm induced; Spider biofilm induced	1.11278	95.7967	FALSE	57	114	0.675439	FALSE	FALSE	161	161	0.0124224	FALSE	GRE2	Viable	2446	NA	CAL0000179051
C6_03380W_A	NA	orf19.5627	4	F	1	C6_03380W_A	S. cerevisiae ortholog Hek2/Khd1 is a putative RNA binding protein involved in the asymmetric localization of ASH1 mRNA; Hap43-induced gene	0.883086	128.099	FALSE	110.5	221	0.60181	FALSE	FALSE	148.5	297	0.037037	FALSE	HEK2	Viable	925	NA	CAL0000175912
C6_03390W_A	NA	orf19.5628	6	F	8	C6_03390W_A	Mitochondrial dicarboxylate transporter; possibly an essential gene, disruptants not obtained by UAU1 method	0.96463	125.22	FALSE	98	98	0.622449	FALSE	FALSE	160	320	0.009375	FALSE	DIC1	Viable	1915	NA	CAL0000195204
C6_03430C_A	NA	orf19.5702	6	F	2	C6_03430C_A	Ortholog(s) have cell division site, spindle localization	0.877148	138.521	FALSE	123	123	0.585366	FALSE	FALSE	156	312	0.00320513	FALSE	YOR093C	Viable	1896	NA	CAL0000184041
C6_03540W_A	NA	orf19.5720	17	A	2	C6_03540W_A	Predicted membrane transporter, member of the monocarboxylate porter (MCP) family, major facilitator superfamily (MFS); ketoconazole or caspofungin repressed; Spider biofilm induced	0.846566	112.771	FALSE	84.5	169	0.573964	FALSE	FALSE	150.5	301	0.00664452	FALSE	NA	Viable	2388	NA	CAL0000190473
C6_03550C_A	NA	orf19.5722	11	A	4	C6_03550C_A	Ortholog(s) have DNA binding activity	0.852479	101.469	FALSE	78	156	0.583333	FALSE	FALSE	132	132	0.0227273	FALSE	NSI1	Lethal	202	NA	CAL0000184035
C6_03590C_A	NA	orf19.5727	7	D	9	C6_03590C_A	Ortholog of C. dubliniensis CD36 : Cd36_64130, C. parapsilosis CDC317 : CPAR2_601230, Candida tenuis NRRL Y-1498 : CANTEDRAFT_115908 and Debaryomyces hansenii CBS767 : DEHA2E12540g	1.10299	134.076	FALSE	114.5	229	0.668122	FALSE	FALSE	157	314	0	FALSE	NA	NA	1285	NA	CAL0000178786
C6_03600C_A	NA	orf19.5728	22	D	1	C6_03600C_A	Putative cytochrome P450; Spider biofilm induced	0.989712	103.587	FALSE	85.5	171	0.654971	FALSE	FALSE	125.5	251	0.0717131	FALSE	NA	Lethal	1426	NA	CAL0000191295
C6_03620C_A	NA	orf19.5730	23	C	7	C6_03620C_A	Putative phenylacrylic acid decarboxylase; clade-associated gene expression	#NAME?	21.3014	FALSE	60.5	121	0.710744	FALSE	FALSE	7.5	15	1	FALSE	FDC1	Viable	1299	NA	CAL0000194762
C6_03730C_A	NA	orf19.5747	17	G	1	C6_03730C_A	Ortholog(s) have structural constituent of ribosome activity and mitochondrial small ribosomal subunit localization	1.15053	110.822	TRUE	77	154	0.714286	FALSE	FALSE	159.5	319	0.0971787	FALSE	MRP4	Viable	2363	NA	CAL0000181894
C6_03780C_A	NA	orf19.5752	17	F	12	C6_03780C_A	Ortholog(s) have ubiquitin-protein ligase activity, role in SCF-dependent proteasomal ubiquitin-dependent protein catabolic process and SCF ubiquitin ligase complex localization	0.903219	117.576	FALSE	96	192	0.598958	FALSE	FALSE	144	288	0.0104167	FALSE	SAF1	Viable	1056	NA	CAL0000181096
C6_03810W_A	NA	orf19.5755	13	B	11	C6_03810W_A	Ortholog(s) have cyclin-dependent protein serine/threonine kinase regulator activity	0.705001	99.692	FALSE	69.5	139	0.517986	FALSE	FALSE	143	286	0.0244755	FALSE	PHO80	Viable	1605	NA	CAL0000183853
C6_03820C_A	NA	orf19.5757	13	B	8	C6_03820C_A	Ortholog(s) have cytoplasm, nucleus localization	0.529488	106.827	FALSE	72	144	0.416667	FALSE	FALSE	158.5	317	0.00946372	FALSE	YMR178W	Viable	3379	NA	CAL0000186032
C6_03860C_A	NA	orf19.5762	29	A	8	C6_03860C_A	Putative GPI-anchored protein	0.737672	137.084	FALSE	108	216	0.523148	FALSE	FALSE	174	348	0.00287356	FALSE	NA	NA	5804	NA	NA
C6_03950C_A	NA	orf19.5772	9	D	4	C6_03950C_A	Ortholog(s) have role in histone exchange and Swr1 complex, cytosol localization	0.920591	100.007	FALSE	83	166	0.626506	FALSE	FALSE	120.5	241	0.0622407	FALSE	SWC5	NA	1041	NA	CAL0000185200
C6_04130C_A	NA	orf19.4555	29	A	9	C6_04130C_A	GPI-anchored adhesin; role in adhesion, germ tube induction; growth, temperature regulated; expressed during infection of human buccal epithelial cells; repressed by vaginal contact; biofilm induced; repressed during chlamydospore formation	0.689998	120.946	FALSE	92	184	0.5	FALSE	FALSE	159	318	0.00314465	FALSE	NA	NA	4806	NA	NA
C6_04230W_A	NA	orf19.1080	33	G	1	C6_04230W_A	Ortholog of C. dubliniensis CD36 : Cd36_64900, C. parapsilosis CDC317 : CPAR2_600390, Pichia stipitis Pignal : PICST_30726 and Candida guilliermondii ATCC 6260 : PGUG_04023	0.866129	103.865	FALSE	87	174	0.586207	FALSE	FALSE	124	248	0.016129	FALSE	NA	NA	6125	NA	NA
C6_04280W_A	NA	orf19.1085	8	E	5	C6_04280W_A	Ortholog(s) have ubiquitin-protein ligase activity	0.786033	125.633	FALSE	91.5	183	0.562842	FALSE	FALSE	172.5	345	0.0405797	FALSE	UBC1	Lethal	638	NA	CAL0000174534
C6_04370W_A	NA	orf19.1096	33	G	3	C6_04370W_A	Has domain(s) with predicted voltage-gated chloride channel activity, role in chloride transport, transmembrane transport and membrane localization	0.427442	85.6709	FALSE	63	126	0.373016	FALSE	FALSE	116.5	233	0.0386266	FALSE	NA	NA	2836	NA	NA
C6_04410C_A	NA	orf19.2124	17	F	10	C6_04410C_A	Predicted alcohol dehydrogenase; Spider biofilm induced	0.532697	99.4799	FALSE	72.5	145	0.434483	FALSE	FALSE	136.5	273	0.03663	FALSE	NA	Viable	2327	NA	CAL0000181878
C6_04470C_A	NA	orf19.2131	16	C	10	C6_04470C_A	Ortholog(s) have ubiquitin-protein ligase activity and role in protein ubiquitination, ubiquitin-dependent protein catabolic process via the multivesicular body sorting pathway	0.922512	110.935	FALSE	75.5	151	0.615894	FALSE	FALSE	163	326	0.0337423	FALSE	TUL1	Viable	3010	NA	CAL0000184186
C6_04510C_A	NA	orf19.2137	12	D	9	C6_04510C_A	Ortholog(s) have mitochondrion localization	0.762824	75.1831	FALSE	47.5	95	0.547368	FALSE	FALSE	119	238	0.0294118	FALSE	NA	Viable	3427	NA	CAL0000185313
C6_04530C_A	NA	orf19.2143	16	C	11	C6_04530C_A	Ortholog(s) have role in endocytic recycling and cytosol, endosome, nucleus localization	0.796753	131.248	FALSE	99	198	0.550505	FALSE	FALSE	174	348	0.00287356	FALSE	RTT10	Viable	3011	NA	CAL0000188018
C6_04550C_A	NA	orf19.2149	20	G	7	C6_04550C_A	Putative sulfate permease; S. cerevisiae ortholog YPR003C localizes to the endoplasmic reticulum; regulated by Sef1p-, Sfu1p-, and Hap43p	0.858316	109.087	FALSE	85	170	0.588235	FALSE	FALSE	140	280	0.0285714	FALSE	YPR003C	Viable	1977	NA	CAL0000191516
C7_00090C_A	NA	orf19.7114	29	C	1	C7_00090C_A	Surface antigen on elongating hyphae and buds; strain variation in repeat number; ciclopirox, filament induced, alkaline induced by Rim101; Efg1-, Cph1, Hap43-regulated; required for WT RPMI biofilm formation; Bcr1-induced in a/a biofilms	0.6201	113.842	FALSE	80	160	0.46875	FALSE	FALSE	162	324	0.0123457	FALSE	NA	NA	3722	NA	NA
C7_00120W_A	NA	orf19.7111	19	H	2	C7_00120W_A	Putative mitochondrial outer membrane protein membrane fission effector; possibly an essential gene, disruptants not obtained by UAU1 method	0.607205	114.132	FALSE	78	156	0.455128	FALSE	FALSE	167	334	0	FALSE	FIS1	Viable	3312	NA	CAL0000185855
C7_00160C_A	NA	orf19.7107	22	D	3	C7_00160C_A	Ortholog(s) have role in ribosomal large subunit biogenesis and cytoplasm, nucleus, ribosome localization	0.950816	95.6713	FALSE	81	162	0.635802	FALSE	FALSE	113	226	0.0575221	FALSE	ALB1	NA	1267	NA	CAL0000182219
C7_00190W_A	NA	orf19.7104	29	A	10	C7_00190W_A	Adhesin-like cell wall protein; similar to mucins and to a Litomosoides microfilarial sheath protein; N-terminal secretion signal; rat catheter and Spider biofilm repressed	0.964601	125.024	FALSE	98	196	0.622449	FALSE	FALSE	159.5	319	0.00940439	FALSE	NA	NA	5982	NA	NA
C7_00210C_A	NA	orf19.7101	1	F	1	C7_00210C_A	Ortholog(s) have telomeric DNA binding activity, role in protein localization to chromosome, telomere maintenance via telomerase and ASTRA complex, nuclear telomere cap complex localization	0.690158	131.985	FALSE	104	208	0.5	FALSE	FALSE	167.5	335	0.00298507	FALSE	TEL2	Lethal	48	NA	CAL0000186191
C7_00240W_A	NA	orf19.7098	25	C	2	C7_00240W_A	Putative protein of unknown function; Hap43-repressed; repressed by nitric oxide; Spider biofilm induced	0.878214	114.153	FALSE	83	166	0.596386	FALSE	FALSE	157	314	0.0286624	FALSE	YKL070W	Viable	2622	NA	CAL0000191372
C7_00260C_A	NA	orf19.7096	8	H	8	C7_00260C_A	Ortholog(s) have fungal-type vacuole membrane, mitochondrion localization	1.03799	105.563	FALSE	69	138	0.666667	FALSE	FALSE	161.5	323	0.0588235	FALSE	YLR001C	NA	4008	NA	CAL0000199507
C7_00270W_A	NA	orf19.7095	17	H	7	C7_00270W_A	Ortholog(s) have endoplasmic reticulum localization	0.85163	127.65	FALSE	106.5	213	0.577465	FALSE	FALSE	153	306	0.00980392	FALSE	FEX1	Viable	2623	NA	CAL0000174776
C7_00300W_A	NA	orf19.7092	24	F	8	C7_00300W_A	Putative NAD dependent epimerase/dehydratase family protein; Spider biofilm repressed	0.934411	50.3115	FALSE	40.5	81	0.654321	FALSE	FALSE	62.5	125	0.12	FALSE	YLR290C	Viable	2624	NA	CAL0000175025
C7_00310C_A	NA	orf19.7091	22	A	2	C7_00310C_A	Protein of unknown function; induced by nitric oxide; Spider biofilm repressed	0.814297	103.021	FALSE	79.5	159	0.578616	FALSE	FALSE	133.5	267	0.0486891	FALSE	NA	Lethal	1481	NA	CAL0000194529
C7_00330C_A	NA	orf19.7088	24	C	4	C7_00330C_A	Ortholog(s) have single-stranded telomeric DNA binding activity, role in regulation of translational fidelity, telomere maintenance, threonylcarbamoyladenosine metabolic process and cytosol, nucleus localization	1.54432	34.5471	FALSE	31	62	0.822581	FALSE	FALSE	38.5	77	0.168831	FALSE	SUA5	Viable	2625	NA	CAL0000197105
C7_00430W_A	NA	orf19.7077	25	B	11	C7_00430W_A	Putative ferric reductase; induced by Mac1 under copper starvation; Plc1-regulated; Rim101-repressed	0.782181	104.614	FALSE	72	144	0.548611	FALSE	FALSE	152	304	0.0131579	FALSE	FRE7	Viable	2626	NA	CAL0000183819
C7_00450C_A	NA	orf19.7074	7	E	5	C7_00450C_A	Ortholog(s) have RNA polymerase II transcription factor recruiting transcription factor activity, methylated histone residue binding activity	0.991082	130.562	FALSE	103	206	0.631068	FALSE	FALSE	165.5	331	0.0060423	FALSE	SGF29	Viable	1067	NA	CAL0000200228
C7_00460W_A	NA	orf19.7073	3	C	8	C7_00460W_A	Ortholog of S. cerevisiae : YCL002C, C. glabrata CBS138 : CAGL0B04719g, C. dubliniensis CD36 : Cd36_70180, C. parapsilosis CDC317 : CPAR2_805360 and Candida tenuis NRRL Y-1498 : cten_CGOB_00114	1.10743	108.83	FALSE	72	144	0.673611	FALSE	FALSE	164.5	329	0.0121581	FALSE	YCL002C	NA	4127	NA	CAL0000186470
C7_00490C_A	NA	orf19.7069	4	D	10	C7_00490C_A	Putative AdoMet-dependent proline methyltransferase; Hap43-induced; required for normal flow model biofilm growth; Spider biofilm repressed	0.902741	89.9667	FALSE	76	152	0.625	FALSE	FALSE	106.5	213	0.0751174	FALSE	TAE1	Viable	1051	NA	CAL0000182703
C7_00580C_A	NA	orf19.7061	22	H	9	C7_00580C_A	Ortholog(s) have ATPase activity and cytosol, nucleus localization	0.264435	102.568	FALSE	84.5	169	0.633136	FALSE	FALSE	124.5	249	0.522088	FALSE	YFH7	Viable	1483	NA	CAL0000181218
C7_00620W_A	NA	orf19.7057	8	B	12	C7_00620W_A	Putative glutamine-tRNA ligase; stationary phase enriched protein; Spider biofilm repressed	0.249413	83.0482	FALSE	57	114	0.745614	FALSE	FALSE	121	242	0.673554	FALSE	GUS1	Lethal	657	NA	CAL0000193213
C7_00630C_A	NA	orf19.7056	25	A	10	C7_00630C_A	Putative protein of unknown function; transcript is upregulated in clinical isolates from HIV+ patients with oral candidiasis; regulated by Sef1, Sfu1, and Hap43	0.822244	113.337	FALSE	86.5	173	0.566474	FALSE	FALSE	148.5	297	0.013468	FALSE	NA	Viable	2627	NA	CAL0000175379
C7_00780W_A	NA	orf19.7041	1	A	11	C7_00780W_A	Putative pre-tRNA processing protein; heterozygous null mutant exhibits hypersensitivity to parnafungin and cordycepin in the C. albicans fitness test	0.81535	141.54	FALSE	103	206	0.65534	FALSE	FALSE	194.5	389	0.22108	FALSE	PTA1	Lethal	765	NA	CAL0000179440
C7_00790W_A	NA	orf19.7038	5	B	8	C7_00790W_A	Ortholog(s) have phosphatidylinositol-3-phosphate binding activity, role in protein targeting to vacuole and cytoplasm, nucleus localization	0.871694	104.468	FALSE	73	146	0.60274	FALSE	FALSE	149.5	299	0.0501672	FALSE	MVP1	NA	3925	NA	CAL0000175009
C7_00840C_A	NA	orf19.7033	12	G	9	C7_00840C_A	Putative dual specificity protein phosphatase, similar to S. cerevisiae Pps1p	0.818652	120.934	FALSE	97.5	195	0.558974	FALSE	FALSE	150	300	0	FALSE	PPS1	Viable	3470	NA	CAL0000195554
C7_00870W_A	NA	orf19.7029	16	H	9	C7_00870W_A	Putative guanine deaminase; mutation confers hypersensitivity to toxic ergosterol analog; Spider biofilm induced	0.636481	133.088	FALSE	109	218	0.472477	FALSE	FALSE	162.5	325	0.00307692	FALSE	GUD1	Viable	2166	NA	CAL0000177418
C7_01030C_A	NA	orf19.7011	7	C	1	C7_01030C_A	Ortholog(s) have 90S preribosome, cytoplasm, mitotic spindle pole body, nucleolus localization	0.743311	121.445	FALSE	86	172	0.639535	FALSE	FALSE	171.5	343	0.241983	FALSE	RRP12	Viable	135	NA	CAL0000188040
C7_01040C_A	NA	orf19.7010	17	H	4	C7_01040C_A	Ortholog(s) have cytosol, ubiquitin ligase complex localization	0.481838	142.023	FALSE	119	238	0.382353	FALSE	FALSE	169.5	339	0	FALSE	YIL001W	Viable	2605	NA	CAL0000189748
C7_01150W_A	NA	orf19.6898	23	A	5	C7_01150W_A	Protein similar to S. pombe SPBC1709.16c a predicted aromatic ring-opening dioxygenase; induced by benomyl treatment or in azole-resistant strain that overexpresses MDR1; Spider biofilm induced	0.712831	119.331	FALSE	80	160	0.59375	FALSE	FALSE	178	356	0.171348	FALSE	NA	Viable	1452	NA	CAL0000184415
C7_01170C_A	NA	orf19.6899	13	E	10	C7_01170C_A	Putative oxidoreductase; mutation confers hypersensitivity to toxic ergosterol analog; rat catheter and Spider biofilm induced	0.757276	82.4015	FALSE	48.5	97	0.536082	FALSE	FALSE	140	280	0.0107143	FALSE	NA	Viable	2576	NA	CAL0000175549
C7_01180W_A	NA	orf19.6900	18	A	5	C7_01180W_A	Ortholog(s) have role in establishment or maintenance of cell polarity, mitochondrial genome maintenance, mitochondrion inheritance, phospholipid transport, protein import into mitochondrial outer membrane	0.572672	91.3797	FALSE	63.5	127	0.472441	FALSE	FALSE	131.5	263	0.0646388	FALSE	MDM12	Viable	2577	NA	CAL0000201825
C7_01190W_A	NA	orf19.6901	7	A	10	C7_01190W_A	Ortholog(s) have exoribonuclease activator activity, m7G(5')pppN diphosphatase activity	0.623002	144.75	FALSE	144.5	289	0.463668	FALSE	FALSE	145	290	0	FALSE	DCS1	Viable	1251	NA	CAL0000181791
C7_01210C_A	NA	orf19.6903	11	E	2	C7_01210C_A	Predicted RNA polymerase III subunit C37; Spider biofilm induced	-0.242582	40.1497	FALSE	26	52	0.403846	FALSE	FALSE	62	62	0.532258	FALSE	RPC37	Lethal	80	NA	CAL0000182770
C7_01230C_A	NA	orf19.6905	20	D	10	C7_01230C_A	Ortholog of S. cerevisiae : YNL011C, C. glabrata CBS138 : CAGL0H03619g, C. dubliniensis CD36 : Cd36_71090, C. parapsilosis CDC317 : CPAR2_300420 and Candida tenuis NRRL Y-1498 : CANTEDRAFT_111980	0.770462	134.466	FALSE	126	252	0.543651	FALSE	FALSE	143.5	287	0.0139373	FALSE	YNL011C	Viable	2077	NA	CAL0000186658
C7_01280C_A	NA	orf19.6908	7	G	11	C7_01280C_A	Dihydrofolate synthetase involved in folic acid biosynthesis	1.12892	135.394	FALSE	121	242	0.677686	FALSE	FALSE	151.5	303	0.00330033	FALSE	FOL3	Lethal	534	NA	CAL0000182677
C7_01290W_A	NA	orf19.6909	9	G	10	C7_01290W_A	Ortholog(s) have TFIIH-class transcription factor binding, TFIIH-class transcription factor recruiting transcription factor activity	0.206114	64.2962	FALSE	52	104	0.682692	FALSE	FALSE	79.5	159	0.610063	FALSE	MED11	Lethal	694	NA	CAL0000188346
C7_01290W_A	NA	orf19.6909	25	E	10	C7_01290W_A	Ortholog(s) have TFIIH-class transcription factor binding, TFIIH-class transcription factor recruiting transcription factor activity	0.741692	73.5255	FALSE	51	102	0.568627	FALSE	FALSE	106	212	0.0943396	FALSE	MED11	Viable	694	NA	CAL0000188346
C7_01320W_A	NA	orf19.6912	23	A	6	C7_01320W_A	Putative ethanolamine kinase	0.659642	100.859	FALSE	65	130	0.484615	FALSE	FALSE	156.5	313	0.00319489	FALSE	NA	Lethal	1453	NA	CAL0000190964
C7_01350C_A	NA	orf19.6916	24	G	1	C7_01350C_A	Ortholog(s) have unfolded protein binding activity, role in mitochondrial proton-transporting ATP synthase complex assembly and mitochondrion localization	0.825349	112.252	FALSE	79	158	0.563291	FALSE	FALSE	159.5	319	0.0031348	FALSE	ATP11	Viable	2578	NA	CAL0000201892
C7_01360C_A	NA	orf19.6917	11	H	7	C7_01360C_A	Putative heat shock protein with a zinc finger motif; required for protein import into mitochondria in S. cerevisiae; Spider biofilm induced	0.622389	109.654	FALSE	83.5	167	0.467066	FALSE	FALSE	144	144	0.00694444	FALSE	ZIM17	Lethal	93	NA	CAL0000182996
C7_01370W_A	NA	orf19.6918	27	G	8	C7_01370W_A	Protein of unknown function; Hap43-induced gene; Spider biofilm induced	0.758134	97.7036	FALSE	74	148	0.540541	FALSE	FALSE	129	258	0.0193798	FALSE	NA	NA	5364	NA	NA
C7_01430C_A	NA	orf19.6586	22	F	3	C7_01430C_A	Protein of unknown function; transcript induced by benomyl or in azole-resistant strain overexpressing MDR1; Ssn6 colony morphology-related regulation; induced by NO; Hap43-repressed; rat catheter and flow model biofilm induced	0.623719	39.6011	FALSE	76.5	153	0.647059	FALSE	FALSE	20.5	41	0.341463	FALSE	NA	NA	1273	NA	CAL0000185286
C7_01510W_A	NA	orf19.6578	6	H	6	C7_01510W_A	Predicted membrane transporter; vesicular neurotransmitter (VNT) family, major facilitator superfamily (MFS); repressed in core caspofungin response; induced in oralpharyngeal candidasis; Spider biofilm induced	0.683845	127.53	FALSE	107	107	0.495327	FALSE	FALSE	152	304	0	FALSE	NA	Viable	1334	NA	CAL0000184433
C7_01570C_A	NA	orf19.6569	7	D	3	C7_01570C_A	Predicted transmembrane transporter; induced during chlamydospore formation in both C. albicans and C. dubliniensis	0.905117	144.312	FALSE	133.5	267	0.595506	FALSE	FALSE	156	312	0	FALSE	NA	NA	1461	NA	CAL0000178814
C7_01650W_A	NA	orf19.6559	2	B	9	C7_01650W_A	RNA polymerase III transcription initiation factor complex (TFIIIC) subunit; growth phase regulated protein; downregulaated in stationary phase yeast cultures; Hap43-repressed; flow model biofilm induced; Spider biofilm repressed	1.17113	116.112	FALSE	84	168	0.708333	FALSE	FALSE	160.5	321	0.05919	FALSE	TFC7	Lethal	848	NA	CAL0000180736
C7_01660C_A	NA	orf19.6558	17	C	12	C7_01660C_A	Has domain(s) with predicted zinc ion binding activity, role in ER to Golgi vesicle-mediated transport, intracellular protein transport and COPII vesicle coat localization	0.672768	107.663	FALSE	82.5	165	0.49697	FALSE	FALSE	140.5	281	0.0142349	FALSE	NEL1	Viable	2122	NA	CAL0000187171
C7_01740C_A	NA	orf19.6551	14	E	2	C7_01740C_A	Ortholog(s) have SNAP receptor activity, role in Golgi vesicle transport, vesicle fusion and Golgi medial cisterna, SNARE complex localization	0.338473	71.9305	FALSE	52	104	0.634615	FALSE	FALSE	99.5	199	0.487437	FALSE	GOS1	Viable	2453	NA	CAL0000174632
C7_01810W_A	NA	orf19.6539	9	H	9	C7_01810W_A	Putative trancription modulator; RuvB-like protein family member; heterozygous null mutant displays sensitivity to virgineone	0.508413	91.672	FALSE	67.5	135	0.555556	FALSE	FALSE	124.5	249	0.261044	FALSE	RVB2	Lethal	598	NA	CAL0000176498
C7_01830W_A	NA	orf19.6537	6	D	7	C7_01830W_A	Ortholog(s) have role in chromosome segregation and nuclear MIS12/MIND complex, spindle pole localization	0.167054	20	FALSE	20	20	0.45	TRUE	FALSE	20	40	0.35	FALSE	NSL1	Viable	209	NA	CAL0000181763
C7_01990C_A	NA	orf19.6522	18	C	6	C7_01990C_A	Putative allantoate permease; Gcn4-regulated; Spider biofilm induced	1.04323	95.4358	FALSE	66	132	0.651515	FALSE	FALSE	138	276	0.0108696	FALSE	NA	Viable	3252	NA	CAL0000175120
C7_02090C_A	NA	orf19.6508	9	D	3	C7_02090C_A	Ortholog(s) have protein transporter activity, role in Golgi to plasma membrane transport, intracellular protein transport and vesicle coat localization	0.623855	113.074	FALSE	99.5	199	0.497487	FALSE	FALSE	128.5	257	0.0622568	FALSE	LST7	NA	4331	NA	CAL0000186966
C7_02130W_A	NA	orf19.6502	7	B	7	C7_02130W_A	Short-chain dehydrogenase/reductase; upregulation correlates with clinical development of fluconazole resistance	0.992805	133.026	FALSE	112	224	0.629464	FALSE	FALSE	158	316	0	FALSE	YDL114W	NA	1151	NA	CAL0000196364
C7_02170C_A	NA	orf19.6498	7	A	2	C7_02170C_A	Ortholog(s) have role in RNA polymerase II complex localization to nucleus, RNA polymerase III complex localization to nucleus and DNA-directed RNA polymerase II, holoenzyme, cytoplasm localization	0.868892	84.3179	FALSE	59	118	0.610169	FALSE	FALSE	120.5	241	0.0705394	FALSE	IWR1	Viable	1152	NA	CAL0000191289
C7_02220C_A	NA	orf19.6492	34	E	3	C7_02220C_A	Predicted protein serine/threonine kise and/or protein tyrosine kise; Spider biofilm induced	0.869793	78.1697	FALSE	50.5	101	0.613861	FALSE	FALSE	121	242	0.0785124	FALSE	NA	NA	NA	NA	NA
C7_02340C_A	NA	orf19.6477	12	C	11	C7_02340C_A	Ortholog(s) have tRNA (guanine-N7-)-methyltransferase activity, role in tRNA methylation and cytosol, nucleus, tRNA methyltransferase complex localization	0.578667	95.0526	FALSE	65	130	0.461538	FALSE	FALSE	139	278	0.0395683	FALSE	TRM82	NA	3403	NA	CAL0000187643
C7_02450W_A	NA	orf19.6464	20	E	6	C7_02450W_A	Protein of unknown function; induced upon adherence to polystyrene; oxidative stress-induced via Cap1	0.695162	87.5157	FALSE	69	138	0.514493	FALSE	FALSE	111	222	0.027027	FALSE	NA	Viable	1377	NA	CAL0000193449
C7_02460C_A	NA	orf19.6463	11	E	12	C7_02460C_A	Putative ortholog of S. cerevisiae Npa3p; possibly essential for growth (however, depletion mutant is viable)	0.667304	100.434	FALSE	77	154	0.506494	FALSE	FALSE	131	131	0.0381679	FALSE	NPA3	Lethal	481	NA	CAL0000183311
C7_02550C_A	NA	orf19.6455	10	F	7	C7_02550C_A	Protein of unknown function, transcript is upregulated in clinical isolates from HIV+ patients with oral candidiasis	0.749863	139.61	FALSE	109.5	219	0.575342	FALSE	FALSE	178	356	0.101124	FALSE	CIA2	Lethal	446	NA	CAL0000192754
C7_02670W_A	NA	orf19.3697	9	C	4	C7_02670W_A	Ortholog(s) have role in ascospore formation, re-entry into mitotic cell cycle after pheromone arrest, regulation of meiosis I, regulation of mitosis and sporocarp development involved in sexual reproduction, more	0.614209	93.488	FALSE	76	152	0.611842	FALSE	FALSE	115	230	0.282609	FALSE	FAR11	NA	4278	NA	CAL0000198847
C7_02780W_A	NA	orf19.5184	7	H	3	C7_02780W_A	Putative Ran guanyl-nucleotide exchange factor; probable signal transducer; Spider biofilm repressed	0.7082	109.905	FALSE	94	188	0.739362	FALSE	FALSE	128.5	257	0.470817	FALSE	SRM1	Lethal	421	NA	CAL0000200421
C7_02800W_A	NA	orf19.5181	28	E	5	C7_02800W_A	Histidine kinase involved in a two-component signaling pathway that regulates cell wall biosynthesis; required for wild-type virulence in mouse systemic infection but not for wild-type growth or drug sensitivity/resistance; 9 HAMP domains	0.888132	113.253	FALSE	77.5	155	0.593548	FALSE	FALSE	165.5	331	0.0120846	FALSE	NA	NA	3752	NA	NA
C7_02930C_A	NA	orf19.5168	11	A	3	C7_02930C_A	Ortholog(s) have role in maturation of SSU-rRNA and cytosol, nucleolus localization	0.290192	98.2471	FALSE	71.5	143	0.412587	FALSE	FALSE	135	135	0.214815	FALSE	TSR4	Lethal	200	NA	CAL0000182014
C7_03010W_A	NA	orf19.5160	18	A	3	C7_03010W_A	Ortholog(s) have role in G1/S transition of mitotic cell cycle, TOR signaling cascade, dephosphorylation, regulation of mitotic sister chromatid segregation, tRNA wobble uridine modification	0.726571	89.0814	FALSE	59	118	0.525424	FALSE	FALSE	134.5	269	0.0185874	FALSE	SAP190	Viable	2565	NA	CAL0000186095
C7_03050W_A	NA	orf19.5156	16	E	10	C7_03050W_A	Protein similar to S. cerevisiae Phs1p, which is required for growth; has six putative membrane-spanning regions	#NAME?	6	FALSE	12	24	0.666667	TRUE	FALSE	3	6	1	TRUE	PHS1	Lethal	468	NA	CAL0000195829
C7_03050W_A	NA	orf19.5156	25	F	5	C7_03050W_A	Protein similar to S. cerevisiae Phs1p, which is required for growth; has six putative membrane-spanning regions	0.773642	124.002	FALSE	100.5	201	0.552239	FALSE	FALSE	153	306	0.0294118	FALSE	PHS1	Viable	468	NA	CAL0000195829
C7_03110W_A	NA	orf19.5144	29	A	12	C7_03110W_A	Protein similar to S. cerevisiae Wsc2p, which has roles in stress- and cell-wall-related processes; predicted Kex2p substrate; putative GPI-anchored adhesin-like protein	1.07661	131.112	FALSE	104.5	209	0.660287	FALSE	FALSE	164.5	329	0.00303951	FALSE	NA	NA	5840	NA	NA
C7_03210W_A	NA	orf19.5134	28	A	11	C7_03210W_A	Ortholog of C. parapsilosis CDC317 : CPAR2_704140, C. dubliniensis CD36 : Cd36_72870, Lodderomyces elongisporus NRLL YB-4239 : LELG_05208 and Candida orthopsilosis Co 90-125 : CORT_0G04320	0.707941	90.6863	FALSE	64	128	0.585938	FALSE	FALSE	128.5	257	0.159533	FALSE	NA	NA	6103	NA	NA
C7_03220C_A	NA	orf19.5133	30	A	11	C7_03220C_A	Zn(II)2Cys6 transcription factor; mutants sensitive to caffeine, menadione, beauvericin;resistant to fenpropimorph; Hap43-repressed; mutants have decreased CFU in mouse kidneys and defects in filamentous growth; Spider biofilm induced	0.671771	82.3711	FALSE	57.5	115	0.504348	FALSE	FALSE	118	236	0.029661	FALSE	NA	NA	4516	NA	NA
C7_03240W_A	NA	orf19.5131	16	A	12	C7_03240W_A	Ortholog of S. cerevisiae Gid7, a GID complex protein; involved in proteasome-dependent catabolite inactivation of fructose-1,6-bisphosphatase; Hap43-repressed gene	0.923325	130.639	FALSE	107	214	0.602804	FALSE	FALSE	159.5	319	0	FALSE	GID7	Viable	1074	NA	CAL0000176928
C7_03400C_A	NA	orf19.1335	7	G	6	C7_03400C_A	Ortholog of S. cerevisiae Mtr4, an ATP-dependent 3'-5' RNA helicase of the DEAD-box family; Hap43-induced gene; Spider biofilm induced	0.889875	149.911	FALSE	120.5	241	0.605809	FALSE	FALSE	186.5	373	0.0402145	FALSE	MTR4	Lethal	464	NA	CAL0000198236
C7_03480W_A	NA	orf19.6705	12	G	12	C7_03480W_A	Putative guanyl nucleotide exchange factor with Sec7 domain; required for normal filamentous growth; regulated by yeast-hyphal switch; filament induced; regulated by Nrg1, Tup1, Mob2, Hap43; mRNA binds She3; Spider biofilm induced	0.848908	134.737	FALSE	116	232	0.577586	FALSE	FALSE	156.5	313	0.0127796	FALSE	YEL1	Viable	3442	NA	CAL0000187267
C7_03500W_A	NA	orf19.6707	3	B	12	C7_03500W_A	Predicted vacuolar protein with a calcineurin-like phosphoesterase domain; repressed by alpha pheromone in SpiderM medium	1.08267	111.191	FALSE	79	158	0.664557	FALSE	FALSE	156.5	313	0.00958466	FALSE	YNL217W	Lethal	4066	NA	CAL0000197448
C7_03620C_A	NA	orf19.6694	33	A	11	C7_03620C_A	Ortholog of C. dubliniensis CD36 : Cd36_73320, C. parapsilosis CDC317 : CPAR2_703860, Candida tenuis NRRL Y-1498 : CANTEDRAFT_114480 and Debaryomyces hansenii CBS767 : DEHA2C13794g	0.828695	121.363	FALSE	103	206	0.567961	FALSE	FALSE	143	286	0.0104895	FALSE	NA	NA	3176	NA	NA
C7_03650W_A	NA	orf19.6699	17	A	9	C7_03650W_A	Ortholog(s) have histidinol-phosphatase activity, role in histidine biosynthetic process and cytosol, nucleus localization	0.661398	113.253	FALSE	77.5	155	0.483871	FALSE	FALSE	165.5	331	0	FALSE	HIS2	Viable	2546	NA	CAL0000186253
C7_03660C_A	NA	orf19.6701	10	F	2	C7_03660C_A	Protein with similarity to amino acid-tRNA ligase; stationary phase enriched protein; GlcNAc-induced protein	0.260728	82.9623	FALSE	66.5	133	0.62406	FALSE	TRUE	103.5	207	0.512077	FALSE	YHR020W	Lethal	438	NA	CAL0000176548
C7_03850W_A	NA	orf19.7197	11	B	5	C7_03850W_A	Putative intranuclear transport and DNA replication mediator; heterozygous null mutant exhibits resistance to parnafungin in the C. albicans fitness test; Spider biofilm induced	0.0840127	111.951	FALSE	83	166	0.433735	FALSE	FALSE	151	151	0.384106	FALSE	NOC3	Lethal	174	NA	CAL0000177493
C7_03970C_A	NA	orf19.7184	3	C	2	C7_03970C_A	Ortholog of C. dubliniensis CD36 : Cd36_73640, C. parapsilosis CDC317 : CPAR2_702340, Candida tenuis NRRL Y-1498 : CANTEDRAFT_112965 and Debaryomyces hansenii CBS767 : DEHA2G16566g	1.1503	62.1611	FALSE	42	84	0.702381	FALSE	FALSE	92	184	0.0597826	FALSE	NA	NA	4271	NA	CAL0000179115
C7_04100C_A	NA	orf19.7165	31	E	4	C7_04100C_A	RNA polymerase II mediator complex subunit; Hap43p-repressed gene	0.471467	76.8733	FALSE	53	106	0.415094	FALSE	FALSE	111.5	223	0.0627803	FALSE	NA	NA	5972	NA	NA
C7_04160W_A	NA	orf19.7158	19	C	11	C7_04160W_A	Protein of allantoate permease family; fungal-specific (no human or murine homolog); Hap43p-repressed gene	1.07807	104.226	FALSE	71	142	0.661972	FALSE	FALSE	153	306	0.00653595	FALSE	NA	Viable	2180	NA	CAL0000175213
C7_04210C_A	NA	orf19.7152	16	H	12	C7_04210C_A	Protein similar to Aspergillus CYSK O-acetylserine sulfhydrylase, suggesting that C. albicans uses an O-acetyl-serine (OAS) pathway of sulfur assimilation; upregulated in biofilm; protein level decreases in stationary phase cultures	0.837936	131.336	FALSE	105.5	211	0.56872	FALSE	FALSE	163.5	327	0.0030581	FALSE	NA	Viable	2178	NA	CAL0000173937
C7_04220W_A	NA	orf19.7151	33	C	12	C7_04220W_A	Ortholog of Candida albicans WO-1 : CAWG_05751	0.952658	129.209	FALSE	105	210	0.614286	FALSE	FALSE	159	318	0	FALSE	NA	NA	6230	NA	NA
C7_04280C_A	NA	orf19.7140	21	G	6	C7_04280C_A	Putative catechol o-methyltransferase; stationary phase enriched protein; transcription upregulated in clinical isolates from HIV+ patients with oral candidiasis; Spider biofilm repressed	1.04388	116.501	FALSE	89	178	0.662921	FALSE	FALSE	152.5	305	0.042623	FALSE	NA	NA	1472	NA	CAL0000179622
CAB1	CAB1	orf19.5576	32	D	1	C6_02980C_A	Putative pantothenate kinase; ortholog of S. cerevisiae Cab1; transposon mutation affects filamentous growth; repressed in core stress response	-0.72522	70.5797	FALSE	81	162	0.580247	FALSE	TRUE	61.5	123	0.796748	FALSE	NA	NA	778	NA	NA
CAF16	CAF16	orf19.388	24	G	11	C1_08430W_A	ABC family protein, predicted not to be a transporter; Hap43, caspofungin repressed; rat catheter and Spider biofilm repressed	1.06246	84.4985	FALSE	51	102	0.656863	FALSE	FALSE	140	280	0.00714286	FALSE	CAF16	Viable	2503	NA	CAL0000179885
CAG1	CAG1	orf19.4015	2	C	2	C5_05220W_A	heterotrimeric G protein alpha subunit; positive role in mating pheromone response; opaque-enriched transcript; transcript repressed by MTLa1-MTLalpha2; regulated by hemoglobin-responsive Hbr1 via MTL genes; rat catheter biofilm repressed	1.3618	88.3883	FALSE	62.5	125	0.752	FALSE	FALSE	125	250	0.032	FALSE	GPA1	Lethal	870	NA	CAL0000174954
CAK1	CAK1	orf19.793	12	B	3	C2_04270W_A	Monomeric CDK-activating kinase; functional homolog of S. cerevisiae Cak1p; phosphorylates cyclin-free human CDK2; lacks glycine loop motif; conserved lysine (K36) not required for activity; possibly essential gene (by UAU1 method)	0.973035	117.862	FALSE	94.5	189	0.634921	FALSE	FALSE	147	294	0.0340136	FALSE	CAK1	Lethal	232	NA	CAL0000191889
CAK1	CAK1	orf19.793	35	F	8	C2_04270W_A	Monomeric CDK-activating kinase; functional homolog of S. cerevisiae Cak1p; phosphorylates cyclin-free human CDK2; lacks glycine loop motif; conserved lysine (K36) not required for activity; possibly essential gene (by UAU1 method)	0.951086	91.3236	FALSE	69.5	139	0.647482	FALSE	FALSE	120	240	0.0875	FALSE	NA	NA	NA	NA	NA
CAM1	CAM1	orf19.7382	16	B	9	C3_06010W_A	Putative translation elongation factor eEF1 gamma; protein level decreased in stationary phase cultures; Spider biofilm repressed	1.00416	132.048	FALSE	100.5	201	0.636816	FALSE	FALSE	173.5	347	0.00864553	FALSE	CAM1	Lethal	3321	NA	CAL0000179576
CAN1	CAN1	orf19.97	14	G	3	C6_00960W_A	Basic amino acid permease; complements lysine transport mutation; 10 predicted transmembrane regions, 3 predicted N-glycosylation sites; phagocytosis by macrophages induces transcript; rat catheter, Spider and flow model biofilm induced	0.734926	107.645	FALSE	75	150	0.526667	FALSE	FALSE	154.5	309	0.012945	FALSE	NA	Viable	2797	NA	CAL0000201116
CAN2	CAN2	orf19.111	14	G	4	C6_01060C_A	Basic amino acid permease; arginine metabolism; regulated by Nrg1/Tup1; caspofungin, flucytosine induced; colony morphology-related regulation by Ssn6; Hap43-repressed; rat catheter and Spider biofilm induced; promoter bound by Efg1	0.601603	115.447	FALSE	98	196	0.454082	FALSE	FALSE	136	272	0.00367647	FALSE	CAN1	Viable	2805	NA	CAL0000192410
CAN3	CAN3	orf19.3641	21	C	5	C6_00830C_A	Predicted amino acid transmembrane transporter; transcript regulated by white-opaque switch; Hap43-repressed gene	0.760441	89.3308	FALSE	70	140	0.557143	FALSE	FALSE	114	228	0.0526316	FALSE	NA	Viable	2757	NA	CAL0000197464
CAR2	CAR2	orf19.5641	17	G	10	C4_00160C_A	Ornithine aminotransferase; arginine metabolism; alkaline induced; mutant sensitivite to toxic ergosterol analog, to amphotericin B; exponential and stationary phase yeast; flow model biofilm induced; rat catheter, Spider biofilm repressed	0.812692	101.823	FALSE	72	144	0.5625	FALSE	FALSE	144	288	0.0138889	FALSE	CAR2	Viable	1884	NA	CAL0000189642
CBF1	CBF1	orf19.2876	3	H	4	C4_06580W_A	Transcription factor; binds ribosomal protein gene promoters and rDNA locus with Tbf1; regulates sulfur starvation-response, respiratory, glycolytic genes; does not bind to centromeres as does S. cerevisiae Cbf1; Spider biofilm repressed	0.923614	73.9172	FALSE	46.5	93	0.645161	FALSE	FALSE	117.5	235	0.106383	FALSE	CBF1	Viable	2420	NA	CAL0000186329
CBK1	CBK1	orf19.4909	26	D	2	C1_10380C_A	Ser/Thr kinase of cell wall integrity pathway; mutants show abnormal morphology and aggregation; Mob2p associated; required for wild-type hyphal growth and transcriptional regulation of cell-wall-associated genes	-0.470264	70.7814	TRUE	60	120	0.616667	FALSE	TRUE	83.5	167	0.760479	FALSE	NA	NA	628	GELC0047	NA
CCH1	CCH1	orf19.3298	16	G	7	C1_01100W_A	Voltage-gated Ca2+ channel of the high affinity calcium uptake system; roles in thigmotropism, establishment of galvanotropism; transcript regulated by Nrg1 and Mig1; flow model biofilm repressed	0.962228	142.374	FALSE	115.5	231	0.619048	FALSE	FALSE	175.5	351	0.002849	FALSE	CCH1	Lethal;;;;Viable	2080	NA	CAL0000177769
CCL1	CCL1	orf19.4542	35	F	6	C1_01820C_A	Ortholog(s) have cyclin-dependent protein kinase activating kinase regulator activity, cyclin-dependent protein serine/threonine kinase activator activity	1.01017	74.7529	FALSE	63.5	127	0.716535	FALSE	FALSE	88	176	0.221591	FALSE	NA	NA	NA	NA	NA
CCN1	CCN1	orf19.3207	16	E	7	C5_01680C_A	G1 cyclin; required for hyphal growth maintenance (not initiation); cell-cycle regulated transcription (G1/S); Cdc28p-Ccn1p initiates Cdc11p S394 phosphorylation on hyphal induction; expression in S. cerevisiae inhibits pheromone response	0.800953	99.3479	FALSE	70.5	141	0.58156	FALSE	FALSE	140	280	0.0678571	FALSE	NA	Lethal;;;;Viable	1880	NA	CAL0000199358
CCP1	CCP1	orf19.238	19	E	6	C3_02480C_A	Cytochrome-c peroxidase N terminus; Rim101, alkaline pH repressed; induced in low iron or by macrophage interaction; oxygen-induced activity; regulated by Sef1, Sfu1, and Hap43; Spider biofilm induced; rat catheter biofilm repressed	0.752071	103.373	FALSE	78	156	0.532051	FALSE	FALSE	137	274	0.00729927	FALSE	CCP1	Viable	2325	NA	CAL0000199533
CCT2	CCT2	orf19.1402	9	H	2	C2_09520C_A	Chaperonin of the cytosolic TCP1 ring complex; protein present in exponential and stationary-phase yeast cells, but higher amounts in stationary phase; GlcNAc-induced protein	-0.696229	15	FALSE	18	36	0.277778	FALSE	FALSE	12.5	25	0.64	FALSE	CCT2	Lethal	458	NA	CAL0000197460
CCT3	CCT3	orf19.4004	7	H	5	C5_05120W_A	Putative cytosolic chaperonin Cct ring complex subunit; mutation confers hypersensitivity to cytochalasin D	#NAME?	8	FALSE	8	16	0.875	TRUE	FALSE	8	16	1	FALSE	CCT3	Lethal	463	NA	CAL0000198447
CCT5	CCT5	orf19.2288	10	E	9	C2_07310W_A	T-complex protein 1, epsilon subunit; protein present in exponential and stationary growth phase yeast cultures; Spider biofilm repressed	0.538807	43.2666	FALSE	32	64	0.53125	FALSE	FALSE	58.5	117	0.196581	FALSE	CCT5	Lethal;;;;Viable	479	NA	CAL0000189768
CCT6	CCT6	orf19.3126	22	H	4	C4_06830C_A	Putative cytosolic chaperonin Cct ring complex subunit; mutation confers hypersensitivity to cytochalasin D; GlcNAc-induced protein; Spider biofilm repressed	1.44805	45.607	FALSE	20	40	0.8	FALSE	FALSE	104	208	0.149038	FALSE	CCT6	Lethal	1535	NA	CAL0000184109
CCT7	CCT7	orf19.3206	8	E	9	C5_01690C_A	Cytosolic chaperonin Cct ring complex; protein is present in exponential and stationary growth phase yeast cultures; sumoylation target	#NAME?	6.12372	FALSE	12.5	25	0.44	TRUE	FALSE	3	6	1	FALSE	CCT7	Lethal	470	NA	CAL0000187631
CCT8	CCT8	orf19.6099	1	H	2	C1_00110W_A	Chaperonin-containing T-complex subunit; role in hyphal morphogenesis, particularly starvation-induced; essential; expression in S. cerevisiae inhibits Ras2-mediated pathways; CCT8 and TRP1 overlap; Spider biofilm repressed	-0.674798	24.3721	FALSE	16.5	33	0.727273	FALSE	TRUE	36	72	0.861111	FALSE	CCT8	Lethal	786	NA	CAL0000175759
CCW14	CCW14	orf19.7030	29	A	11	C7_00860W_A	Beta-glucan associated ser/thr rich cell-wall protein with a role in cell wall structure; GPI anchor; highly mutable due to internal Ser-Ala tandem repeats; detected at germ tube plasma membrane; repressed in cells treated with Congo Red;	1.00493	137.171	FALSE	112	224	0.633929	FALSE	FALSE	168	336	0	FALSE	NA	NA	3715	NA	NA
CDA2	CDA2	orf19.7503	5	H	4	CR_00300W_A	Putative chitin deacetylase; transcription is positively regulated by Tbf1p	0.833496	128.928	FALSE	109	218	0.582569	FALSE	FALSE	152.5	305	0.0393443	FALSE	CDA2	NA	3918	NA	CAL0000189877
CDC10	CDC10	orf19.548	7	E	12	CR_04570C_A	Septin, required for wild-type cell, hyphal, or chlamydospore morphology; role in virulence and kidney tissue invasion in mouse infection; forms ring at sites of cell division and filaments in mature chlamydospore; Spider biofilm repressed	0.913756	124.158	FALSE	98.5	197	0.598985	FALSE	FALSE	156.5	313	0	FALSE	CDC10	Viable	1081	NA	CAL0000188354
CDC11	CDC11	orf19.5691	1	D	8	C5_00070W_A	Septin; cell and hyphal morphology, agar-invasive growth, full virulence and kidney tissue invasion in mouse, but not kidney colonization, immunogenicity; hyphal and cell-cycle-regulated phosphorylation; rat catheter biofilm repressed	0.850336	61.1637	FALSE	43	86	0.604651	FALSE	FALSE	87	174	0.0747126	FALSE	CDC11	Lethal	623	NA	CAL0000177264
CDC12	CDC12	orf19.3013	11	D	2	C1_03210C_A	Septin; essential for viability; forms ring at sites of cell division and also forms filaments in mature chlamydospore; filamentous growth induced; regulated by Nrg1, Tup1, tyrosol and cell density; rat catheter biofilm repressed	0.204007	30.7896	FALSE	39.5	79	0.35443	FALSE	FALSE	24	24	0.208333	FALSE	CDC12	Lethal	665	NA	CAL0000175669
CDC123	CDC123	orf19.2721	26	F	11	C4_02770C_A	Ortholog(s) have ATP binding, magnesium ion binding activity, role in eukaryotic translation initiation factor 2 complex assembly, positive regulation of translational initiation and cytoplasm localization	0.550409	93.4572	FALSE	80.5	161	0.447205	FALSE	FALSE	108.5	217	0.0414747	FALSE	NA	NA	2820	GELC0097	NA
CDC13	CDC13	orf19.6072	27	A	11	C1_00360W_A	Essential protein with similarity to S. cerevisiae Cdc13p, involved in telomere maintenance	0.884279	110.3	FALSE	77	154	0.590909	FALSE	FALSE	158	316	0.00949367	FALSE	NA	NA	5430	NA	NA
CDC14	CDC14	orf19.4192	1	G	2	C6_00670W_A	Protein involved in exit from mitosis and morphogenesis; ortholog of S. cerevisiae Cdc14p, which is a dual-specificity phosphatase and cell-cycle regulator; suppresses S. cerevisiae cdc15-lyt1, dbf2-2, and (partially) tem1 mutant phenotypes	0.199046	22.1359	FALSE	17.5	35	0.4	FALSE	FALSE	28	56	0.267857	FALSE	CDC14	Lethal	834	NA	CAL0000180943
CDC19	CDC19	orf19.3575	16	A	11	C2_05460W_A	Pyruvate kinase at yeast cell surface; Gcn4/Hog1/GlcNAc regulated; Hap43/polystyrene adherence induced; repressed by phagocytosis/farnesol; hyphal growth role; stationary phase enriched; flow model biofilm induced; Spider biofilm repressed	-1.77567	18.775	FALSE	23.5	47	0.212766	FALSE	TRUE	15	30	0.866667	FALSE	CDC19	Viable	257	NA	CAL0000192883
CDC20	CDC20	orf19.122	1	E	9	C6_01150W_A	Activator of anaphase-promoting complex/cyclosome; induced under Cdc5 depletion; member of conserved Mcm1 regulon; mRNA expression peaks at cell-cycle G2/M phase; mRNA binds She3 and is localized to buds of yeast cells and to hyphal tips	1.25878	48.0364	FALSE	32.5	65	0.8	FALSE	FALSE	71	142	0.295775	FALSE	CDC20	Lethal	655	NA	CAL0000185508
CDC21	CDC21	orf19.3549	35	G	12	C2_05190W_A	Putative thymidylate synthase; flucytosine induced; rat catheter biofilm repressed; Spider biofilm repressed	1.05205	111.014	FALSE	79	158	0.651899	FALSE	FALSE	156	312	0.00320513	FALSE	NA	NA	NA	NA	NA
CDC23	CDC23	orf19.6437	11	C	5	CR_08630W_A	Similar to anaphase-promoting complex component; possibly transcriptionally regulated by Tac1p	#NAME?	4.69042	FALSE	22	44	0.363636	TRUE	FALSE	1	1	1	TRUE	CDC23	Lethal	451	NA	CAL0000200782
CDC24	CDC24	orf19.3174	4	F	11	C5_01970C_A	GDP-GTP exchange factor for Cdc42p; phosphorylated; required for maintenance of hyphal growth; misexpression blocks hyphal growth and causes avirulence in a mouse model of systemic infection; antigenic during human oral infection	#NAME?	8.61684	FALSE	16.5	33	0.909091	FALSE	FALSE	4.5	9	1	TRUE	CDC24	Lethal	196	NA	CAL0000190069
CDC27	CDC27	orf19.3231	26	H	3	CR_01230C_A	Putative ubiquitin-protein ligase; periodic mRNA expression, peak at cell-cycle S/G2 phase	0.642954	109.991	FALSE	92	184	0.478261	FALSE	FALSE	131.5	263	0.00760456	FALSE	NA	NA	728	GELC0121	NA
CDC28	CDC28	orf19.3856	9	F	2	CR_06050W_A	Cyclin-dependent protein kinase; interacts with regulatory subunit Cyb1; determination of cell morphology during the cell cycle; phosphorylated mostly by Swe1 and phosphorylation is regulated by Hsl1; 5'-UTR intron; Spider biofilm repressed	-0.171998	21.225	FALSE	17	34	0.529412	TRUE	FALSE	26.5	53	0.603774	FALSE	CDC28	Lethal	273	NA	CAL0000191263
CDC28	CDC28	orf19.3856	35	G	5	CR_06050W_A	Cyclin-dependent protein kinase; interacts with regulatory subunit Cyb1; determination of cell morphology during the cell cycle; phosphorylated mostly by Swe1 and phosphorylation is regulated by Hsl1; 5'-UTR intron; Spider biofilm repressed	-0.149532	5.56776	FALSE	15.5	31	0.709677	FALSE	FALSE	2	4	0.75	TRUE	NA	NA	NA	NA	NA
CDC3	CDC3	orf19.1055	26	A	7	C1_04210C_A	Septin; essential for viability; functional homolog of S. cerevisiae Cdc3p; down-regulation associated with azole resistance; macrophage/pseudohyphal-repressed; virulence-group-correlated expression; gene has intron	0.283187	94.8209	FALSE	81	162	0.283951	FALSE	FALSE	111	222	0.0495495	FALSE	NA	NA	2752	GELC0002	NA
CDC34	CDC34	orf19.6529	16	E	11	C7_01920W_A	Putative ubiquitin-protein ligase; transcript regulated by Nrg1 and Tup1, and by Gcn2 and Gcn4; rat catheter biofilm induced	0.806812	132.098	FALSE	100	200	0.555	FALSE	FALSE	174.5	349	0.00286533	FALSE	CDC34	Lethal	355	NA	CAL0000191325
CDC37	CDC37	orf19.5531	1	B	1	C6_02610C_A	Chaperone for Crk1p; interacts with Crk1p kinase domain and with Sti1p; putative phosphorylation site at Ser14; functional homolog of S. cerevisiae Cdc37p; likely to be essential for growth; regulated by Gcn2p and Gcn4p	1.25777	117.361	FALSE	81.5	163	0.791411	FALSE	FALSE	169	338	0.266272	FALSE	CDC37	Lethal	773	NA	CAL0000192456
CDC37	CDC37	orf19.5531	33	E	11	C6_02610C_A	Chaperone for Crk1p; interacts with Crk1p kinase domain and with Sti1p; putative phosphorylation site at Ser14; functional homolog of S. cerevisiae Cdc37p; likely to be essential for growth; regulated by Gcn2p and Gcn4p	0.825751	122.978	FALSE	101.5	203	0.566502	FALSE	FALSE	149	298	0.0100671	FALSE	NA	NA	773	NA	NA
CDC39	CDC39	orf19.1084	8	G	7	C6_04270W_A	Protein similar to S. cerevisiae Cdc39p, which is part of the CCR4-NOT transcription regulatory complex; transposon mutation affects filamentous growth	-0.258156	144.047	TRUE	87	174	0.804598	FALSE	TRUE	238.5	477	0.849057	FALSE	CDC39	NA	3767	NA	CAL0000177338
CDC4	CDC4	orf19.2559	1	D	11	CR_01680C_A	F-box subunit of SCF(CDC4) ubiquitin ligase; functional homolog of S. cerevisiae Cdc4; mutation/depletion causes hyperfilamentation; Sol1 is a substrate of SCF-Cdc4; Spider biofilm induced	0.549675	71.9479	FALSE	43.5	87	0.425287	FALSE	FALSE	119	238	0.00420168	FALSE	CDC4	Lethal	648	NA	CAL0000200882
CDC42	CDC42	orf19.390	26	C	10	C1_08450C_A	Rho-type GTPase; required for budding and maintenance of hyphal growth; GGTase I geranylgeranylated; misexpression blocks hyphal growth, causes avirulence in mouse IV infection; shows actin-dependent localization to hyphal tip	-1.98715	38.6814	TRUE	47.5	95	0.652632	FALSE	TRUE	31.5	63	0.952381	FALSE	NA	NA	51	GELC0042	NA
CDC43	CDC43	orf19.1803	16	F	1	CR_04910W_A	Beta subunit of heterodimeric protein geranylgeranyltransferase type I; GGTase I enzyme binds zinc, is Mg-dependent; Cdc42p is GGTase I substrate	-1.52226	71.5943	FALSE	50.5	101	0.435644	FALSE	TRUE	101.5	203	0.876847	FALSE	CDC43	Lethal	312	NA	CAL0000180354
CDC45	CDC45	orf19.1988	6	H	9	CR_07720C_A	Putative DNA replication initiation factor; transcriptionally regulated by interaction with macrophage	0.377649	57.4978	FALSE	38	38	0.342105	FALSE	FALSE	87	174	0.0402299	FALSE	CDC45	Lethal	123	NA	CAL0000175112
CDC46	CDC46	orf19.5487	2	G	5	C2_06250C_A	Putative hexameric MCM complex subunit; predicted role in control of cell division; periodic mRNA expression. peak at cell-cycle M/G1 phase; regulated by tyrosol, cell density, Plc1; repressed by alpha pheromone in SpiderM medium	0.416057	27.2029	FALSE	18.5	37	0.513514	FALSE	FALSE	40	80	0.2625	FALSE	MCM5	Lethal	686	NA	CAL0000182764
CDC47	CDC47	orf19.202	9	F	6	C2_09020W_A	Phosphorylated protein described as having role in control of cell division; RNA abundance regulated by tyrosol and cell density; merged with orf19.201 in Assembly 20; unmerged from orf19.201 in a revision of Assembly 21	0.124736	38.9487	FALSE	37	74	0.364865	FALSE	FALSE	41	82	0.280488	FALSE	MCM7	Lethal	276	NA	CAL0000195352
CDC48	CDC48	orf19.2340	23	F	2	C1_10790W_A	Putative microsomal ATPase; plasma membrane-localized; regulated by Gcn2 and Gcn4; induced by amino acid starvation (3-AT); macrophage/pseudohyphal-repressed; protein levels decrease in stationary phase yeast; Spider biofilm repressed	1.39263	42.9389	FALSE	12.5	25	0.76	TRUE	FALSE	147.5	295	0.0338983	FALSE	CDC48	Lethal	299	NA	CAL0000177910
CDC5	CDC5	orf19.6010	8	D	6	C1_00950C_A	Polo-like kinase; member of conserved Mcm1 regulon; depletion causes defects in spindle elongation and Cdc35-dependent filamentation; virulence-group-correlated expression; likely essential (UAU1 method); Spider biofilm repressed	0.847298	7.48331	FALSE	14	28	0.785714	TRUE	FALSE	4	8	0.5	TRUE	CDC5	Lethal	691	NA	CAL0000177027
CDC5	CDC5	orf19.6010	35	F	5	C1_00950C_A	Polo-like kinase; member of conserved Mcm1 regulon; depletion causes defects in spindle elongation and Cdc35-dependent filamentation; virulence-group-correlated expression; likely essential (UAU1 method); Spider biofilm repressed	-0.182322	7.5	FALSE	12.5	25	0.6	TRUE	FALSE	4.5	9	0.666667	TRUE	NA	NA	NA	NA	NA
CDC50	CDC50	orf19.5735	4	D	12	C6_03660C_A	Putative endosomal protein; induced by Mnl1p under weak acid stress	0.0353671	21.5058	TRUE	18.5	37	0.864865	FALSE	TRUE	25	50	0.86	FALSE	CDC50	Viable	1115	NA	CAL0000197808
CDC53	CDC53	orf19.1674	8	B	3	C3_01700W_A	Cullin, a scaffold subunit of the SCF ubiquitin-ligase complexes; depletion leads to increased filamentous growth and premature cell death	0.799531	103.216	FALSE	74.5	149	0.577181	FALSE	FALSE	143	286	0.0594406	FALSE	CDC53	Lethal	300	NA	CAL0000174561
CDC54	CDC54	orf19.3761	1	D	12	C1_12550C_A	Putative pre-replication complex helicase subunit; transcript regulated by Nrg1 and Mig1; periodic mRNA expression, peak at cell-cycle M/G1 phase; Hap43-induced	0.462309	41.821	FALSE	33	66	0.393939	FALSE	FALSE	53	106	0.0377358	FALSE	MCM4	Lethal	600	NA	CAL0000176876
CDC6	CDC6	orf19.5242	10	D	12	C1_12220W_A	Putative ATP-binding protein with a predicted role in DNA replication; member of conserved Mcm1p regulon; periodic mRNA expression, peak at cell-cycle M/G1 phase	0.48402	71.624	FALSE	54	108	0.490741	FALSE	FALSE	95	190	0.173684	FALSE	CDC6	Lethal	473	NA	CAL0000190984
CDC60	CDC60	orf19.2560	10	A	10	CR_01690C_A	Cytosolic leucyl tRNA synthetase; conserved amino acid and ATP binding class I signature, tRNA binding, proofreading motifs; likely essential for growth; interacts with benzoxaborole antifungals; present in exponential and stationary phase	0.190948	79.7684	FALSE	50.5	101	0.50495	FALSE	FALSE	126	252	0.400794	FALSE	CDC60	Lethal	55	NA	CAL0000201312
CDC68	CDC68	orf19.2884	1	A	4	C4_06500W_A	Functional homolog of S. cerevisiae Cdc68, a transcription elongation factor; essential; possible drug target	1.00434	72.8183	FALSE	50.5	101	0.663366	FALSE	FALSE	105	210	0.0809524	FALSE	SPT16	Lethal	160	NA	CAL0000198046
CDC7	CDC7	orf19.3561	3	A	3	C2_05320W_A	Putative kinase; cell-cycle regulated periodic mRNA expression; S. cerevisiae ortholog is not cell-cycle regulated; possibly an essential gene, disruptants not obtained by UAU1 method	0.642595	43.7836	FALSE	27	54	0.5	FALSE	FALSE	71	142	0.0492958	FALSE	CDC7	Lethal	751	NA	CAL0000191207
CDC7	CDC7	orf19.3561	35	F	9	C2_05320W_A	Catalytic subunit of Dbf4p-regulated serine/threonine protein kinase; negative regulator of hyphal development; cell-cycle regulated periodic mRNA expression; S. cerevisiae ortholog is not cell-cycle regulated	0.903993	89.4483	FALSE	63.5	127	0.606299	FALSE	FALSE	126	252	0.0277778	FALSE	NA	NA	NA	NA	NA
CDC73	CDC73	orf19.2983	13	F	3	C1_02920W_A	Putative transcription elongation factor; cdc73 kap114 double transposon mutation affects filamentous growth; Spider biofilm repressed	0.716137	71.1512	FALSE	45	90	0.522222	FALSE	FALSE	112.5	225	0.0222222	FALSE	CDC73	Viable	2469	NA	CAL0000176860
CDC91	CDC91	orf19.4341	16	E	6	C5_03120W_A	Ortholog(s) have role in attachment of GPI anchor to protein, conidium formation, hyphal growth, sporocarp development involved in sexual reproduction and GPI-anchor transamidase complex localization	-2.17972	63.616	TRUE	57	114	0.377193	FALSE	TRUE	71	142	0.929577	FALSE	GAB1	Viable	803	NA	CAL0000179975
CDG1	CDG1	orf19.7314	22	H	8	CR_09180W_A	Putative cysteine dioxygenases; role in conversion of cysteine to sulfite; transcript regulated upon white-opaque switch; rat catheter, Spider and flow model biofilm induced	0.933922	107.201	FALSE	84.5	169	0.627219	FALSE	FALSE	136	272	0.0514706	FALSE	NA	Lethal	1478	NA	CAL0000188872
CDH1	CDH1	orf19.2084	2	E	2	C2_00450C_A	Protein involved in regulation of mitosis; similar to S. cerevisiae Cdh1, which is an APC/C component; transcriptionally induced by Mnl1 under weak acid stress	1.12469	60.4483	FALSE	36	72	0.694444	FALSE	FALSE	101.5	203	0.0591133	FALSE	CDH1	Lethal	763	NA	CAL0000182223
CDR1	CDR1	orf19.6000	4	F	4	C3_05220W_A	Multidrug transporter of ABC superfamily; transports phospholipids in an in-to-out direction; induced by beta-estradiol, progesterone, corticosteroid, or cholesterol; Spider biofilm induced	0.9449	113.248	FALSE	95	190	0.678947	FALSE	FALSE	135	270	0.174074	FALSE	PDR5	Lethal;;;;Viable	3732	NA	CAL0000186516
CDR4	CDR4	orf19.5079	7	D	5	C1_08070W_A	Putative ABC transporter superfamily; fluconazole, Sfu1, Hog1, core stress response induced; caspofungin repressed; fluconazole resistance not affected by mutation or correlated with expression; rat catheter and flow model biofilm induced	1.00362	146.335	FALSE	129	258	0.635659	FALSE	FALSE	166	332	0.0060241	FALSE	NA	NA	1507	NA	CAL0000201396
CDS1	CDS1	orf19.1279	15	E	5	C5_04100W_A	Protein similar to S. cerevisiae Cds1p; transposon mutation affects filamentous growth	-1.50541	84.9853	FALSE	53.5	107	0.53271	FALSE	TRUE	135	270	0.896296	FALSE	CDS1	Lethal;;;;Viable	267	NA	CAL0000174872
CEF3	CEF3	orf19.4152	4	F	7	C5_01580C_A	Translation elongation factor 3; antigenic in humans; predicted C-term nucleotide-binding active site; protein on surface of yeast, not hyphae; polystyrene adherence induced; higher protein amount in stationary phase; possibly essential	#NAME?	4.89898	FALSE	8	16	0.8125	TRUE	FALSE	3	6	1	TRUE	YEF3	Lethal	799	NA	CAL0000190871
CEK1	CEK1	orf19.2886	21	A	10	C4_06480C_A	ERK-family protein kinase; required for wild-type yeast-hypha switch, mating efficiency, virulence in mice; Cst20-Hst7-Cek1-Cph1 MAPK pathway regulates mating, and invasive hyphal growth under some conditions; Spider biofilm induced	0.838148	124.491	FALSE	94.5	189	0.57672	FALSE	FALSE	164	328	0.0213415	FALSE	FUS3	Viable	919	NA	CAL0000176774
CET1	CET1	orf19.2609	10	A	9	CR_02090C_A	mRNA 5'-triphosphatase; large subunit of mRNA capping enzyme; positively regulates Ceg1 activity; functional homolog of S. cerevisiae Cet1; Cet1 and Cgt1 form a 2:1 complex; flow model biofilm induced	0.50646	103.562	FALSE	75	150	0.593333	FALSE	FALSE	143	286	0.325175	FALSE	CET1	Lethal	54	NA	CAL0000199068
CFL11	CFL11	orf19.701	24	B	10	CR_06670W_A	Protein similar to ferric reductase Fre10p; flucytosine repressed; possibly adherence-induced; possibly an essential gene, disruptants not obtained by UAU1 method; rat catheter biofilm repressed	0.96544	74.1805	FALSE	43.5	87	0.62069	FALSE	FALSE	126.5	253	0.00395257	FALSE	NA	Viable	2374	NA	CAL0000198431
CFL2	CFL2	orf19.1264	3	H	12	C4_05780C_A	Oxidoreductase; iron utilization; Sfu1/Sef1/Hap43/Nrg1/Tup1/Rim101 regulated; alkaline/low iron/fluphenazine/ciclopirox olamine, flucytosine, fluconazole, Spider/flow model/rat catheter biofilm induced; caspofungin/amphotericin B repressed	1.15116	89.2426	FALSE	61.5	123	0.691057	FALSE	FALSE	129.5	259	0.023166	FALSE	NA	Viable	3041	NA	CAL0000191531
CGT1	CGT1	orf19.1261	7	G	2	C4_05760W_A	mRNA 5' guanylyltransferase; small subunit of mRNA capping enzyme; binds an RNA Pol II C-terminal domain peptide; Cet1p and Cgt1p form a 2:1 complex; functional homolog of S. cerevisiae Ceg1p	0.868145	139.314	FALSE	113.5	227	0.581498	FALSE	FALSE	171	342	0.00292398	FALSE	CEG1	Lethal	424	NA	CAL0000174743
CHK1	CHK1	orf19.896	24	C	8	C2_03320W_A	Histidine kinase; 2-component signaling, cell wall synthesis; hyphal growth defect; avirulent in mouse, not rat vaginal infection; phagocytosis rate increased; Spider biofilm induced; required for RPMI biofilm; Bcr1-induced in a/a biofilm	0.616393	78.9399	FALSE	51.5	103	0.475728	FALSE	FALSE	121	242	0.0289256	FALSE	NA	Viable	2585	NA	CAL0000185875
CHL4	CHL4	orf19.6851	5	C	12	C1_04570C_A	Protein described as having role in chromosome segregation; RNA abundance regulated by tyrosol and cell density	0.704417	99.5992	FALSE	80	160	0.5375	FALSE	FALSE	124	248	0.0645161	FALSE	CHL4	NA	4007	NA	CAL0000188322
CHO1	CHO1	orf19.677	10	B	12	C1_11240C_A	Putative phosphatidylserine synthase; ortholog of S. cerevisiae CHO1; transposon mutation affects filamentous growth; regulated by Nrg1, Tup1	1.0059	130.648	FALSE	101	202	0.638614	FALSE	FALSE	169	338	0.0118343	FALSE	CHO1	Lethal	40	NA	CAL0000195699
CHO2	CHO2	orf19.169	4	A	8	CR_02540W_A	Putative phosphatidyl-ethanolamine N-methyltransferase; fungal-specific (no human or murine homolog); amphotericin B repressed; Hap43p-induced gene	0.969743	127.879	FALSE	103.5	207	0.628019	FALSE	FALSE	158	316	0.0189873	FALSE	CHO2	Viable	2829	NA	CAL0000189790
CHS1	CHS1	orf19.5188	2	E	4	C7_02770W_A	Chitin synthase; essential; for primary septum synthesis in yeast and hyphae; 1 of several chitin synthases; enzymatically activated by proteolytic processing; complements defects of S. cerevisiae chs1 or chs2; Spider biofilm repressed	0.505936	35.6511	FALSE	31	62	0.5	FALSE	FALSE	41	82	0.170732	FALSE	CHS2	Lethal;;;;Viable	754	NA	CAL0000177229
CHS2	CHS2	orf19.7298	18	D	1	CR_09020C_A	Chitin synthase; nonessential; required for wild-type chitin deposition in hyphae; transcript regulated during dimorphic transition; Chs1 and Chs2, but not Chs3, are inhibited by the protoberberine HWY-289; flow model biofilm repressed	0.984146	100.387	FALSE	72.5	145	0.627586	FALSE	FALSE	139	278	0.00359712	FALSE	CHS1	Viable	884	NA	CAL0000189212
CHS3	CHS3	orf19.4937	3	F	9	C1_13110C_A	Major chitin synthase of yeast and hyphae; synthesizes short-chitin fibrils; Chs4-activated; transcript induced at yeast-hyphal transition; Chs1 and Chs2, but not Chs3, are inhibited by the protoberberine HWY-289; Spider biofilm induced	1.04145	86.325	FALSE	69	138	0.666667	FALSE	FALSE	108	216	0.0555556	FALSE	CHS3	Viable	887	NA	CAL0000195982
CHS5	CHS5	orf19.807	7	F	1	C2_04140W_A	Putative chitin biosynthesis protein; fungal-specific; repressed upon yeast-to-hypha switch; rat catheter biofilm repressed	0.712342	144.37	FALSE	131.5	263	0.509506	FALSE	FALSE	158.5	317	0	FALSE	CHS5	Viable	1695	NA	CAL0000186466
CHS7	CHS7	orf19.2444	14	F	12	C1_06010W_A	Protein required for wild-type chitin synthase III activity; similar to (but not functional homolog of) S. cerevisiae Chs7p, which effects ER export of Chs3p; induced cyr1 mutant hyphae and ras1 yeast-form cells; Spider biofilm induced	0.465331	80.2558	FALSE	57	114	0.385965	FALSE	FALSE	113	226	0.0221239	FALSE	CHS7	Viable	1800	NA	CAL0000175393
CHS8	CHS8	orf19.5384	14	H	3	C3_00710W_A	Chitin synthase required for synthesis of long-chitin fibrils; nonessential; 8 or 9 membrane spanning regions; mRNA present in yeast and hyphae; induced during cell wall regeneration; flow model biofilm repressed	0.615496	114.021	FALSE	80.5	161	0.459627	FALSE	FALSE	161.5	323	0	FALSE	NA	Viable	2257	NA	CAL0000191191
CHT1	CHT1	orf19.7517	18	G	12	CR_00180C_A	Chitinase; putative N-terminal catalytic domain; has secretory signal sequence; lacks S/T region and N-glycosylation motifs of Chs2p and Chs3p; alkaline downregulated; expression not detected in yeast-form or hyphal cells	0.922214	141.206	FALSE	127	254	0.602362	FALSE	FALSE	157	314	0	FALSE	NA	Viable	2272	NA	CAL0000179750
CHT2	CHT2	orf19.3895	13	A	4	C5_04130C_A	GPI-linked chitinase; required for normal filamentous growth; repressed in core caspofungin response; fluconazole, Cyr1, Efg1, pH-regulated; mRNA binds She3 and is localized to yeast-form buds and hyphal tips; Spider biofilm repressed	0.615077	112.716	FALSE	77	154	0.461039	FALSE	FALSE	165	330	0.0030303	FALSE	NA	Viable	2781	NA	CAL0000190954
CIC1	CIC1	orf19.124	12	A	6	C6_01170W_A	Putative proteasome-interacting protein; rat catheter biofilm induced	0.857918	100.939	FALSE	71.5	143	0.58042	FALSE	FALSE	142.5	285	0.0105263	FALSE	CIC1	Lethal	218	NA	CAL0000187983
CIN4	CIN4	orf19.2925	27	D	10	C1_02380C_A	Ortholog(s) have role in protein folding, tubulin complex assembly and cytoplasm localization	0.917149	98.5647	FALSE	67	134	0.604478	FALSE	FALSE	145	290	0.0103448	FALSE	NA	NA	3522	NA	NA
CIRT4B	CIRT4B	orf19.2839	6	A	2	CR_02810W_A	Cirt family transposase; transcript repressed in an azole-resistant strain that overexpresses CDR1 and CDR2; Hap43-repressed; flow model biofilm induced	0.572859	143.83	FALSE	137	137	0.437956	FALSE	FALSE	151	302	0.00331126	FALSE	NA	Viable	2937	NA	CAL0000200636
CKA1	CKA1	orf19.7652	28	D	2	CR_10660W_A	Putative alpha subunit (catalytic subunit) of protein kinase CK2; Cka1p and Cka2p have a common target with respect to fluconazole resistance; synthetically lethal with CKA2; flucytosine induced	1.04409	112.926	FALSE	73.5	147	0.653061	FALSE	FALSE	173.5	347	0.0144092	FALSE	NA	NA	2296	NA	NA
CKA2	CKA2	orf19.3530	28	C	3	C2_04980C_A	Catalytic alpha-subunit of protein kinase CK2; interaction with calcineurin pathway affects fluconazole sensitivity; synthetically lethal with CKA1; attenuated virulence in a mouse oropharyngeal candidiasis but not in a systemic mouse model	0.906491	103.75	FALSE	72	144	0.604167	FALSE	FALSE	149.5	299	0.0200669	FALSE	NA	NA	1613	NA	NA
CKB1	CKB1	orf19.2102	28	D	10	C2_00300C_A	Regulatory subunit of protein kinase CK2 (casein kinase II), beta subunit; null mutants are hypersensitive to caspofungin and hydrogen peroxide medium	1.03398	102.286	FALSE	75	150	0.653333	FALSE	FALSE	139.5	279	0.0250896	FALSE	NA	NA	2957	NA	NA
CKB2	CKB2	orf19.4297	17	D	10	C5_02760W_A	Regulatory subunit of protein kinase CK2 (casein kinase II), beta' subunit; null mutants are hypersensitive to caspofungin	1.0352	114.226	FALSE	85	170	0.652941	FALSE	FALSE	153.5	307	0.0228013	FALSE	CKB2	Viable	1891	NA	CAL0000176259
CKS1	CKS1	orf19.1282	8	B	7	C5_04070C_A	Ortholog(s) have histone binding, protein complex binding, protein homodimerization activity, protein kinase activator activity, ubiquitin binding activity	0.0269237	47.3313	FALSE	43.5	87	0.149425	FALSE	FALSE	51.5	103	0.126214	FALSE	CKS1	Lethal	270	NA	CAL0000189770
CKS1	CKS1	orf19.1282	35	G	1	C5_04070C_A	Ortholog(s) have cyclin-dependent protein serine/threonine kinase activator activity, histone binding, protein complex binding, ubiquitin binding, zinc ion binding activity	0.621308	92.6499	FALSE	74	148	0.506757	FALSE	FALSE	116	232	0.0818966	FALSE	NA	NA	NA	NA	NA
CLA4	CLA4	orf19.4890	28	F	5	C1_10210C_A	Ste20p family Ser/Thr kinase required for wild-type filamentous growth, organ colonization and virulence in mouse systemic infection; role in chlamydospore formation; functional homolog of S. cerevisiae Cla4p; mutant caspofungin sensitive	0.78113	66.7982	FALSE	46	92	0.586957	FALSE	FALSE	97	194	0.0979381	FALSE	NA	NA	4985	NA	NA
CLB2	CLB2	orf19.1446	23	B	6	C2_01410C_A	B-type mitotic cyclin (cyclin-dependent protein kinase regulatory subunit); essential; required for wild-type mitotic exit; role in cell polarization; interacts with catalytic subunit Cdk1; Spider biofilm repressed	0.0890114	22.7596	FALSE	14	28	0.678571	TRUE	TRUE	37	74	0.648649	FALSE	CLB2	NA	1182	NA	CAL0000189817
CLB4	CLB4	orf19.7186	34	B	8	C7_03940C_A	B-type mitotic cyclin; nonessential; negative regulator of pseudohyphal growth; dispensible for mitotic exit, cytokinesis; Fkh2-represed; flow model biofilm repressed; farnesol-upregulated in biofilm; reduced total R in clb4 mutant	0.163775	40.5586	FALSE	35	70	0.214286	FALSE	FALSE	47	94	0.0744681	FALSE	NA	NA	3288	NA	NA
CLG1	CLG1	orf19.6146	28	F	1	CR_07240C_A	Putative cyclin-like protein; transcription is regulated upon yeast-hyphal switch	0.901096	119.85	FALSE	94.5	189	0.597884	FALSE	FALSE	152	304	0.00986842	FALSE	NA	NA	5611	NA	NA
CLN2	CLN2	orf19.6028	28	C	2	C1_00780C_A	Hypha-specific G1 cyclin-related protein involved in regulation of morphogenesis, biofilm formation; Cdc28-Hgc1 maintains Cdc11 S394 phosphorylation during hyphal growth; required for virulence in mice; regulated by Nrg1, Tup1, farnesol	0.414696	84.3327	TRUE	56	112	0.732143	FALSE	TRUE	127	254	0.594488	FALSE	NA	NA	1589	NA	NA
CLN3	CLN3	orf19.1960	18	F	9	C5_01100C_A	G1 cyclin; depletion abolishes budding and causes hyphal growth defects; farnesol regulated, functional in S. cerevisiae; possibly essential (UAU1 method); other biofilm induced; Spider biofilm induced	0.100083	23.8747	FALSE	30	60	0.166667	TRUE	FALSE	19	38	0.0789474	FALSE	CLN3	Viable	896	NA	CAL0000185532
CMD1	CMD1	orf19.4413	26	G	5	C4_06030W_A	Calmodulin; calmodulin inhibitors cause a defect in hyphal growth; transcript not regulated by yeast-hyphal transition; mutation confers hypersensitivity to cytochalasin D and high concentrations of tunicamycin; gene has intron	0.0745889	29.3939	FALSE	32	64	0.65625	FALSE	FALSE	27	54	0.62963	FALSE	NA	NA	303	GELC0104	NA
CMK2	CMK2	orf19.1754	28	C	12	C2_10260C_A	Putative calmodulin-dependent protein kinase; involved in cell wall integrity and oxidative stress response	1.06569	90.2829	FALSE	66	132	0.666667	FALSE	FALSE	123.5	247	0.0323887	FALSE	NA	NA	1844	NA	NA
CMP2	CMP2	orf19.6033	31	G	10	C1_00730C_A	Catalytic subunit of calcineurin (Ca[2+]-calmodulin-regulated S/T protein phosphatase); required for wild-type virulence, resistance to high pH, Na(+), Li(+), Mn(2+), and fluconazole tolerance; micafungin is fungicidal to null mutant	1.01956	128.388	FALSE	99	198	0.641414	FALSE	FALSE	166.5	333	0.00600601	FALSE	NA	NA	1755	NA	NA
CNB1	CNB1	orf19.4009	31	G	7	C5_05160C_A	Regulatory subunit of calcineurin B (Ca[2+]-calmodulin-regulated S/T protein phosphatase); required for wild-type resistance to fluconazole or to SDS; micafungin is fungicidal to null mutant	1.10671	100.837	FALSE	62	124	0.669355	FALSE	FALSE	164	328	0	FALSE	NA	NA	882	NA	NA
CNH1	CNH1	orf19.367	13	F	12	C4_00040W_A	Na+/H+ antiporter; required for wild-type growth, cell morphology, and virulence in a mouse model of systemic infection; not transcriptionally regulated by NaCl; fungal-specific (no human or murine homolog)	0.904603	121.611	FALSE	94.5	189	0.597884	FALSE	FALSE	156.5	313	0.00638978	FALSE	NHA1	Viable	2755	NA	CAL0000197900
CNS1	CNS1	orf19.6052	12	B	6	C1_00560W_A	Putative co-chaperone; Hap43p-induced gene; mutation confers hypersensitivity to radicicol	0.251984	61.79	FALSE	46	92	0.391304	FALSE	FALSE	83	166	0.216867	FALSE	CNS1	Lethal	236	NA	CAL0000195791
CNT	CNT	orf19.4118	23	A	10	C2_06020W_A	CNT family H(+)/nucleoside symporter; transports adenosine, uridine, inosine, guanosine, tubercidin; variant alleles for high/low-affinity isoforms; S or G at residue 328 affects specificity; Spider, flow model biofilm induced	0.948131	89.1964	FALSE	78	156	0.641026	FALSE	FALSE	102	204	0.0735294	FALSE	NA	NA	1471	NA	CAL0000196014
COF1	COF1	orf19.953.1	34	H	5	C5_00370W_A	Putative cofilin; macrophage-induced protein; protein present in exponential and statiory-phase yeast cells, but higher amounts in statiory phase	-0.142863	29.2404	TRUE	30	60	0.716667	FALSE	TRUE	28.5	57	0.754386	FALSE	NA	NA	NA	NA	NA
COG2	COG2	orf19.2822	26	H	4	CR_02630C_A	Essential component of the conserved oligomeric Golgi complex; role in fusion of transport vesicles to Golgi compartments; rat catheter biofilm repressed	0.841034	85.3595	FALSE	72.5	145	0.613793	FALSE	FALSE	100.5	201	0.104478	FALSE	NA	NA	5962	GELC0122	NA
COG3	COG3	orf19.4440	26	C	8	C1_07270W_A	Ortholog(s) have protein transporter activity and role in ER to Golgi vesicle-mediated transport, autophagy of peroxisome, macroautophagy, protein localization by the Cvt pathway, retrograde transport, vesicle recycling within Golgi	-0.15367	67.9375	TRUE	51	102	0.54902	FALSE	TRUE	90.5	181	0.61326	FALSE	NA	NA	5018	GELC0040	NA
COG4	COG4	orf19.6880	35	F	1	C2_05680W_A	Ortholog(s) have role in autophagy of peroxisome, establishment of cell polarity, filamentous growth of a population of unicellular organisms, macroautophagy and protein localization by the Cvt pathway, more	0.802876	113.135	FALSE	80.5	161	0.559006	FALSE	FALSE	159	318	0.0157233	FALSE	NA	NA	37	NA	NA
control_CaLC3365 Wild type HIS+	NA	NA	26	A	3	NA	CaLC3365 Wild type HIS+	0.785195	112.533	FALSE	82.5	165	0.545455	FALSE	FALSE	153.5	307	0.00325733	FALSE	NA	NA	NA	NA	NA
control_CaLC3365 Wild type HIS+	NA	NA	27	A	1	NA	CaLC3365 Wild type HIS+	0.868786	109.95	FALSE	78.5	157	0.585987	FALSE	FALSE	154	308	0.012987	FALSE	NA	NA	NA	NA	NA
control_CaLC3365 Wild type HIS+	NA	NA	28	A	1	NA	CaLC3365 Wild type HIS+	0.861755	111.057	FALSE	82.5	165	0.581818	FALSE	FALSE	149.5	299	0.0100334	FALSE	NA	NA	NA	NA	NA
control_CaLC3365 Wild type HIS+	NA	NA	29	A	1	NA	CaLC3365 Wild type HIS+	0.910815	130.434	FALSE	106	212	0.599057	FALSE	FALSE	160.5	321	0.00311526	FALSE	NA	NA	NA	NA	NA
control_CaLC3365 Wild type HIS+	NA	NA	30	A	1	NA	CaLC3365 Wild type HIS+	0.789012	107.92	FALSE	79.5	159	0.553459	FALSE	FALSE	146.5	293	0.0170648	FALSE	NA	NA	NA	NA	NA
control_CaLC3365 Wild type HIS+	NA	NA	31	A	1	NA	CaLC3365 Wild type HIS+	0.655407	88.1816	FALSE	64	128	0.5	FALSE	FALSE	121.5	243	0.037037	FALSE	NA	NA	NA	NA	NA
control_CaLC3365 Wild type HIS+	NA	NA	32	A	1	NA	CaLC3365 Wild type HIS+	0.455297	126.44	FALSE	109.5	219	0.374429	FALSE	FALSE	146	292	0.0136986	FALSE	NA	NA	NA	NA	NA
control_CaLC3365 Wild type HIS+	NA	NA	33	A	1	NA	CaLC3365 Wild type HIS+	0.678992	102.33	FALSE	89.5	179	0.497207	FALSE	FALSE	117	234	0.00854701	FALSE	NA	NA	NA	NA	NA
control_CaLC3365 Wild type HIS+	NA	NA	34	A	1	NA	CaLC3365 Wild type HIS+	0.750349	87.3542	FALSE	65.5	131	0.541985	FALSE	FALSE	116.5	233	0.0300429	FALSE	NA	NA	NA	NA	NA
control_CaLC3365 Wild type HIS+	NA	NA	35	A	1	NA	CaLC3365 Wild type HIS+	0.923032	112.849	FALSE	90	90	0.611111	FALSE	FALSE	141.5	283	0.0212014	FALSE	NA	NA	NA	NA	NA
control_CaLC6106 Wild type HIS-	NA	NA	26	A	4	NA	CaLC6106 Wild type HIS-	0.749245	118.718	FALSE	87	174	0.528736	FALSE	FALSE	162	324	0.00308642	FALSE	NA	NA	NA	NA	NA
control_CaLC6106 Wild type HIS-	NA	NA	27	A	4	NA	CaLC6106 Wild type HIS-	0.86601	82.9171	FALSE	51.5	103	0.582524	FALSE	FALSE	133.5	267	0.00749064	FALSE	NA	NA	NA	NA	NA
control_CaLC6106 Wild type HIS-	NA	NA	28	A	2	NA	CaLC6106 Wild type HIS-	0.831491	82.606	FALSE	51.5	103	0.572816	FALSE	FALSE	132.5	265	0.0188679	FALSE	NA	NA	NA	NA	NA
control_CaLC6106 Wild type HIS-	NA	NA	29	A	2	NA	CaLC6106 Wild type HIS-	0.896929	123.095	FALSE	95	190	0.594737	FALSE	FALSE	159.5	319	0.00626959	FALSE	NA	NA	NA	NA	NA
control_CaLC6106 Wild type HIS-	NA	NA	30	A	2	NA	CaLC6106 Wild type HIS-	0.787173	89.1838	FALSE	52.5	105	0.552381	FALSE	FALSE	151.5	303	0.0165017	FALSE	NA	NA	NA	NA	NA
control_CaLC6106 Wild type HIS-	NA	NA	31	A	2	NA	CaLC6106 Wild type HIS-	0.764547	77.3046	FALSE	48	96	0.5625	FALSE	FALSE	124.5	249	0.060241	FALSE	NA	NA	NA	NA	NA
control_CaLC6106 Wild type HIS-	NA	NA	32	A	2	NA	CaLC6106 Wild type HIS-	0.474472	106.837	FALSE	85.5	171	0.380117	FALSE	FALSE	133.5	267	0.00374532	FALSE	NA	NA	NA	NA	NA
[truncated: 1,941 more rows]

## Sheet: B
B) Hits identified by manual and computational annotation of GRACE strain filamentation phenotype in phagocytes and their associated parameters.
[truncated: 367 more rows]

[truncated: 6 more sheets: C, D, E, F, G, H]
